# Supplementary material for: N-Benzyl-6-de­oxy-3,6-imino­methyl­ene-1,2,3,5-O-tetra­acetyl-α-d-1(S)-epiallo­furan­ose
Source: Acta Crystallogr Sect E Struct Rep Online. 2011 May 28;67(Pt 6):o1545. doi: 10.1107/S1600536811019702 (PMC3120565; doi:10.1107/S1600536811019702)
Supplement: Supplementary file 1 [file e-67-o1545-sup1.cif]

##############################################################################
#                                                                            #
# This CIF contains the data in a paper accepted for publication in          #
# Acta Crystallographica Section E. It conforms to the requirements of       #
# Notes for Authors for Acta Crystallographica Section E, and has been       #
# peer reviewed under the auspices of the IUCr Commission on Journals.       #
#                                                                            #
# Full details of the Crystallographic Information File format               #
# are given in the paper "The Crystallographic Information File (CIF):       #
# a New Standard Archive File for Crystallography" by S. R. Hall, F. H.      #
# Allen and I. D. Brown [Acta Cryst. (1991), A47, 655-685].                  #
#                                                                            #
# The current version of the core CIF dictionary is obtainable from          #
# ftp://ftp.iucr.org/pub/cif_core.dic.                                       #
#                                                                            #
# Software is freely available for graphical display of the structure(s)     #
# in this CIF. For information consult the CIF software page                 #
# http://www.iucr.org/resources/cif/software.                                #
#                                                                            #
# This file may be used for bona fide research purposes within the           #
# scientific community so long as proper attribution is given to the journal # 
# article from which it was obtained.                                        #
#                                                                            #
##############################################################################
data_I
_audit_creation_method     SHELXL-97
_chemical_name_systematic
;
<i>N</i>-Benzyl-6-deoxy-3,6-iminomethylene-1,2,3,5-<i>O</i>-tetraacetyl-
\a-D-1(<i>S</i>)-epiallofuranose
;
_chemical_name_common     ?
_chemical_formula_moiety     'C22 H27 N O9'
_chemical_formula_sum     'C22 H27 N O9'
_chemical_formula_iupac     'C22 H27 N O9'
_chemical_formula_weight     449.45
_chemical_melting_point     ?
_symmetry_cell_setting     monoclinic
_symmetry_space_group_name_H-M     'P 21'
_symmetry_space_group_name_Hall     'P 2yb'
loop_
    _symmetry_equiv_pos_as_xyz
    'x, y, z'
    '-x, y+1/2, -z'
_cell_length_a     8.1768(16)
_cell_length_b     9.0613(18)
_cell_length_c     15.591(3)
_cell_angle_alpha     90.00
_cell_angle_beta     94.56(3)
_cell_angle_gamma     90.00
_cell_volume     1151.5(4)
_cell_formula_units_Z     2
_cell_measurement_reflns_used     399
_cell_measurement_theta_min     2
_cell_measurement_theta_max     25.1
_cell_measurement_temperature     291(2)
_exptl_crystal_description     PRISMATIC
_exptl_crystal_colour     Colorless
_exptl_crystal_size_max     0.20
_exptl_crystal_size_mid     0.18
_exptl_crystal_size_min     0.16
_exptl_crystal_density_diffrn     1.296
_exptl_crystal_density_meas     ?
_exptl_crystal_density_method     'not measured'
_exptl_crystal_F_000     476
_exptl_absorpt_coefficient_mu     0.101
_exptl_absorpt_correction_type     multi-scan
_exptl_absorpt_process_details     '(SADABS: Sheldrick, 1996)'
_exptl_absorpt_correction_T_min     0.9801
_exptl_absorpt_correction_T_max     0.9840
_exptl_special_details
;
;
_diffrn_ambient_temperature     291(2)
_diffrn_radiation_type     MoK\a
_diffrn_radiation_wavelength     0.71073
_diffrn_radiation_source     'fine-focus sealed tube'
_diffrn_radiation_monochromator     graphite
_diffrn_measurement_device_type     'Rigaku R-AXIS-IV'
_diffrn_measurement_method     'Oscillation frames'
_diffrn_detector_area_resol_mean     0
_diffrn_reflns_number     4341
_diffrn_reflns_av_R_equivalents     0.0327
_diffrn_reflns_av_sigmaI/netI     0.0371
_diffrn_reflns_theta_min     1.31
_diffrn_reflns_theta_max     26.50
_diffrn_reflns_theta_full     26.50
_diffrn_measured_fraction_theta_max     0.983
_diffrn_measured_fraction_theta_full     0.983
_diffrn_reflns_limit_h_min     0
_diffrn_reflns_limit_h_max     10
_diffrn_reflns_limit_k_min     -11
_diffrn_reflns_limit_k_max     11
_diffrn_reflns_limit_l_min     -19
_diffrn_reflns_limit_l_max     19
_diffrn_standards_number     0
_diffrn_standards_interval_count     0
_diffrn_standards_interval_time     0
_diffrn_standards_decay_%     0
_refine_special_details
;
Refinement of <i>F</i>^2^ against ALL reflections. The weighted <i>R</i>-factor
<i>wR</i> and goodness of fit <i>S</i> are based on <i>F</i>^2^, conventional
<i>R</i>-factors <i>R</i> are based on <i>F</i>, with <i>F</i> set to zero for
negative <i>F</i>^2^. The threshold expression of <i>F</i>^2^ >
\s(<i>F</i>^2^) is used only for calculating <i>R</i>-factors(gt) <i>etc</i>.
and is not relevant to the choice of reflections for refinement.
<i>R</i>-factors based on <i>F</i>^2^ are statistically about twice as large
as those based on <i>F</i>, and <i>R</i>- factors based on ALL data will be
even larger.
;
_reflns_number_total     2503
_reflns_number_gt     2173
_reflns_threshold_expression     I>2\s(I)
_refine_ls_structure_factor_coef     Fsqd
_refine_ls_matrix_type     full
_refine_ls_R_factor_all     0.0520
_refine_ls_R_factor_gt     0.0426
_refine_ls_wR_factor_gt     0.1024
_refine_ls_wR_factor_ref     0.1068
_refine_ls_goodness_of_fit_ref     1.090
_refine_ls_restrained_S_all     1.090
_refine_ls_number_reflns     2503
_refine_ls_number_parameters     290
_refine_ls_number_restraints     1
_refine_ls_hydrogen_treatment     constr
_refine_ls_weighting_scheme     calc
_refine_ls_weighting_details
         'calc w=1/[\s^2^(Fo^2^)+(0.0659P)^2^+0.0000P] where P=(Fo^2^+2Fc^2^)/3'
_atom_sites_solution_hydrogens     geom
_atom_sites_solution_primary     direct
_atom_sites_solution_secondary     difmap
_refine_ls_shift/su_max     0.000
_refine_ls_shift/su_mean     0.000
_refine_diff_density_max     0.151
_refine_diff_density_min     -0.130
_refine_ls_extinction_method     SHELXL
_refine_ls_extinction_coef     0.040(5)
_refine_ls_extinction_expression
                                  'Fc^*^=kFc[1+0.001xFc^2^\l^3^/sin(2\q)]^-1/4^'
loop_
    _atom_type_symbol
    _atom_type_description
    _atom_type_scat_dispersion_real
    _atom_type_scat_dispersion_imag
    _atom_type_scat_source
    'C' 'C' 0.0033 0.0000
                         'International Tables Vol C Tables 4.2.6.8 and 6.1.1.4'
    'H' 'H' 0.0000 0.0000
                         'International Tables Vol C Tables 4.2.6.8 and 6.1.1.4'
    'N' 'N' 0.0061 0.0000
                         'International Tables Vol C Tables 4.2.6.8 and 6.1.1.4'
    'O' 'O' 0.0106 0.0000
                         'International Tables Vol C Tables 4.2.6.8 and 6.1.1.4'
_computing_data_collection     '<i>R-AXIS II Software</i> (Rigaku, 1997)'
_computing_cell_refinement     '<i>R-AXIS II Software</i> (Rigaku, 1997)'
_computing_data_reduction     '<i>R-AXIS II Software</i> (Rigaku, 1997)'
_computing_structure_solution     'SHELXS97 (Sheldrick, 2008)'
_computing_structure_refinement     'SHELXL97 (Sheldrick, 2008)'
_computing_molecular_graphics     'SHELXTL (Sheldrick, 2008)'
_computing_publication_material     'SHELXL97 (Sheldrick, 2008)'
loop_
    _atom_site_type_symbol
    _atom_site_label
    _atom_site_fract_x
    _atom_site_fract_y
    _atom_site_fract_z
    _atom_site_U_iso_or_equiv
    _atom_site_adp_type
    _atom_site_calc_flag
    _atom_site_refinement_flags
    _atom_site_occupancy
    _atom_site_symmetry_multiplicity
    _atom_site_disorder_assembly
    _atom_site_disorder_group
    N N1 0.1159(3) 0.9181(3) 0.34251(14) 0.0450(6) Uani d . 1 1 . .
    O O1 0.5766(2) 1.1411(2) 0.25616(13) 0.0515(5) Uani d . 1 1 . .
    O O2 0.5092(2) 0.8192(2) 0.13055(12) 0.0471(5) Uani d . 1 1 . .
    O O3 0.2300(2) 0.7356(2) 0.19908(12) 0.0439(5) Uani d . 1 1 . .
    O O4 0.3209(2) 1.1154(2) 0.18522(13) 0.0461(5) Uani d . 1 1 . .
    O O5 -0.0199(2) 1.1524(2) 0.15811(13) 0.0489(5) Uani d . 1 1 . .
    O O6 0.5922(3) 1.3316(3) 0.16484(19) 0.0771(7) Uani d . 1 1 . .
    O O7 0.7528(3) 0.7358(3) 0.18663(16) 0.0700(7) Uani d . 1 1 . .
    O O8 0.4156(3) 0.5948(3) 0.27378(14) 0.0589(6) Uani d . 1 1 . .
    O O9 -0.1360(4) 1.0104(3) 0.05304(17) 0.0886(9) Uani d . 1 1 . .
    C C1 0.4843(3) 1.0630(3) 0.18939(19) 0.0438(6) Uani d . 1 1 . .
    H H1A 0.5311 1.0805 0.1343 0.053 Uiso calc R 1 1 . .
    C C2 0.4826(3) 0.8971(3) 0.20843(16) 0.0393(6) Uani d . 1 1 . .
    H H2A 0.5621 0.8696 0.2561 0.047 Uiso calc R 1 1 . .
    C C3 0.3042(3) 0.8717(3) 0.22978(17) 0.0376(6) Uani d . 1 1 . .
    C C4 0.2149(3) 0.9901(3) 0.17496(18) 0.0391(6) Uani d . 1 1 . .
    H H4A 0.2062 0.9591 0.1146 0.047 Uiso calc R 1 1 . .
    C C5 0.0450(3) 1.0225(3) 0.20286(18) 0.0428(6) Uani d . 1 1 . .
    H H5A -0.0268 0.9385 0.1872 0.051 Uiso calc R 1 1 . .
    C C6 0.0463(3) 1.0483(4) 0.29899(19) 0.0486(7) Uani d . 1 1 . .
    H H6A 0.1118 1.1345 0.3153 0.058 Uiso calc R 1 1 . .
    H H6B -0.0645 1.0647 0.3149 0.058 Uiso calc R 1 1 . .
    C C7 0.2889(3) 0.8982(3) 0.32508(16) 0.0429(6) Uani d . 1 1 . .
    H H7A 0.3346 0.8149 0.3579 0.052 Uiso calc R 1 1 . .
    H H7B 0.3509 0.9855 0.3433 0.052 Uiso calc R 1 1 . .
    C C8 0.6243(3) 1.2802(4) 0.2351(3) 0.0569(8) Uani d . 1 1 . .
    C C9 0.7193(4) 1.3524(5) 0.3088(3) 0.0813(12) Uani d . 1 1 . .
    H H9A 0.7512 1.4497 0.2923 0.122 Uiso calc R 1 1 . .
    H H9B 0.8155 1.2951 0.3251 0.122 Uiso calc R 1 1 . .
    H H9C 0.6525 1.3590 0.3566 0.122 Uiso calc R 1 1 . .
    C C10 0.6505(3) 0.7422(3) 0.1276(2) 0.0496(7) Uani d . 1 1 . .
    C C11 0.6557(5) 0.6680(5) 0.0432(2) 0.0733(10) Uani d . 1 1 . .
    H H11A 0.7565 0.6139 0.0420 0.110 Uiso calc R 1 1 . .
    H H11B 0.6494 0.7407 -0.0018 0.110 Uiso calc R 1 1 . .
    H H11C 0.5646 0.6013 0.0345 0.110 Uiso calc R 1 1 . .
    C C12 0.2937(3) 0.6055(3) 0.2257(2) 0.0473(7) Uani d . 1 1 . .
    C C13 0.1927(5) 0.4817(4) 0.1878(3) 0.0770(11) Uani d . 1 1 . .
    H H13A 0.2399 0.3895 0.2075 0.115 Uiso calc R 1 1 . .
    H H13B 0.1899 0.4862 0.1262 0.115 Uiso calc R 1 1 . .
    H H13C 0.0831 0.4895 0.2054 0.115 Uiso calc R 1 1 . .
    C C14 -0.1022(4) 1.1307(4) 0.08049(19) 0.0501(7) Uani d . 1 1 . .
    C C15 -0.1374(4) 1.2725(4) 0.0348(2) 0.0664(10) Uani d . 1 1 . .
    H H15A -0.1958 1.2534 -0.0199 0.100 Uiso calc R 1 1 . .
    H H15B -0.0361 1.3219 0.0262 0.100 Uiso calc R 1 1 . .
    H H15C -0.2031 1.3339 0.0687 0.100 Uiso calc R 1 1 . .
    C C16 0.0969(4) 0.9206(5) 0.43531(19) 0.0587(8) Uani d . 1 1 . .
    H H16A 0.1255 1.0180 0.4576 0.070 Uiso calc R 1 1 . .
    H H16B 0.1727 0.8504 0.4637 0.070 Uiso calc R 1 1 . .
    C C17 -0.0747(3) 0.8835(4) 0.45673(18) 0.0511(8) Uani d . 1 1 . .
    C C18 -0.1365(5) 0.9410(6) 0.5301(2) 0.0842(14) Uani d . 1 1 . .
    H H18A -0.0748 1.0086 0.5639 0.101 Uiso calc R 1 1 . .
    C C19 -0.2898(5) 0.8983(8) 0.5533(3) 0.107(2) Uani d . 1 1 . .
    H H19A -0.3307 0.9381 0.6023 0.128 Uiso calc R 1 1 . .
    C C20 -0.3806(4) 0.7987(7) 0.5048(3) 0.0886(15) Uani d . 1 1 . .
    H H20A -0.4820 0.7684 0.5215 0.106 Uiso calc R 1 1 . .
    C C21 -0.3232(4) 0.7438(5) 0.4322(2) 0.0690(10) Uani d . 1 1 . .
    H H21A -0.3867 0.6778 0.3981 0.083 Uiso calc R 1 1 . .
    C C22 -0.1714(4) 0.7852(4) 0.4087(2) 0.0551(8) Uani d . 1 1 . .
    H H22A -0.1332 0.7456 0.3590 0.066 Uiso calc R 1 1 . .
loop_
    _atom_site_aniso_label
    _atom_site_aniso_U_11
    _atom_site_aniso_U_22
    _atom_site_aniso_U_33
    _atom_site_aniso_U_12
    _atom_site_aniso_U_13
    _atom_site_aniso_U_23
    N1 0.0465(12) 0.0503(14) 0.0377(12) 0.0078(11) 0.0004(9) 0.0007(11)
    O1 0.0520(11) 0.0460(12) 0.0553(12) -0.0058(10) -0.0042(8) -0.0094(10)
    O2 0.0529(10) 0.0469(12) 0.0407(10) 0.0098(10) -0.0010(8) -0.0082(9)
    O3 0.0525(10) 0.0281(9) 0.0493(11) 0.0011(8) -0.0072(8) -0.0006(9)
    O4 0.0463(10) 0.0301(10) 0.0609(12) -0.0010(8) -0.0033(8) 0.0031(9)
    O5 0.0541(11) 0.0351(10) 0.0551(12) 0.0073(9) -0.0101(9) 0.0059(9)
    O6 0.0976(18) 0.0516(15) 0.0848(19) -0.0140(14) 0.0235(14) -0.0001(15)
    O7 0.0537(11) 0.0827(18) 0.0724(15) 0.0187(13) -0.0030(11) -0.0070(14)
    O8 0.0694(13) 0.0403(12) 0.0643(14) 0.0104(10) -0.0114(11) 0.0051(10)
    O9 0.132(2) 0.0629(19) 0.0632(16) -0.0026(16) -0.0376(15) 0.0019(14)
    C1 0.0451(14) 0.0417(16) 0.0437(15) -0.0028(12) -0.0019(11) -0.0016(12)
    C2 0.0458(13) 0.0380(15) 0.0333(13) 0.0064(11) -0.0017(10) -0.0032(11)
    C3 0.0440(13) 0.0284(13) 0.0389(14) 0.0011(11) -0.0059(10) -0.0008(11)
    C4 0.0478(14) 0.0299(14) 0.0382(14) -0.0005(11) -0.0048(11) -0.0011(11)
    C5 0.0453(14) 0.0304(14) 0.0505(16) 0.0041(12) -0.0097(12) 0.0031(12)
    C6 0.0478(14) 0.0480(18) 0.0493(17) 0.0100(13) -0.0006(12) -0.0023(14)
    C7 0.0462(13) 0.0450(16) 0.0362(13) 0.0053(12) -0.0052(10) 0.0024(13)
    C8 0.0457(15) 0.0437(18) 0.082(2) -0.0031(13) 0.0118(15) -0.0152(17)
    C9 0.0606(19) 0.062(2) 0.119(3) -0.0016(18) -0.0048(19) -0.040(2)
    C10 0.0489(14) 0.0401(15) 0.0604(19) 0.0019(13) 0.0086(13) 0.0001(15)
    C11 0.084(2) 0.070(2) 0.068(2) 0.012(2) 0.0200(17) -0.020(2)
    C12 0.0549(16) 0.0341(15) 0.0523(17) 0.0037(13) 0.0014(13) 0.0062(13)
    C13 0.086(2) 0.042(2) 0.099(3) -0.0069(18) -0.015(2) 0.003(2)
    C14 0.0511(15) 0.054(2) 0.0439(16) 0.0042(14) -0.0049(12) 0.0069(15)
    C15 0.0665(18) 0.068(2) 0.064(2) 0.0137(17) -0.0023(15) 0.0268(18)
    C16 0.0624(18) 0.074(2) 0.0394(16) 0.0000(17) 0.0001(13) -0.0014(16)
    C17 0.0490(15) 0.064(2) 0.0404(15) 0.0121(15) 0.0019(12) 0.0024(15)
    C18 0.074(2) 0.117(4) 0.061(2) 0.002(2) 0.0043(18) -0.034(2)
    C19 0.072(2) 0.188(6) 0.064(2) 0.006(3) 0.0209(19) -0.044(3)
    C20 0.0533(17) 0.147(5) 0.066(2) 0.004(3) 0.0058(16) -0.003(3)
    C21 0.0557(17) 0.090(3) 0.060(2) 0.0025(19) -0.0044(14) 0.001(2)
    C22 0.0602(16) 0.060(2) 0.0438(16) 0.0102(16) -0.0012(13) -0.0006(14)
_geom_special_details
;
All e.s.d.'s (except the e.s.d. in the dihedral angle between two l.s. planes)
are estimated using the full covariance matrix. The cell e.s.d.'s are taken
into account individually in the estimation of e.s.d.'s in distances, angles
and torsion angles; correlations between e.s.d.'s in cell parameters are only
used when they are defined by crystal symmetry. An approximate (isotropic)
treatment of cell e.s.d.'s is used for estimating e.s.d.'s involving l.s.
planes.
;
loop_
    _geom_bond_atom_site_label_1
    _geom_bond_atom_site_label_2
    _geom_bond_site_symmetry_2
    _geom_bond_distance
    _geom_bond_publ_flag
    N1 C6 . 1.454(4) ?
    N1 C16 . 1.468(4) ?
    N1 C7 . 1.472(3) ?
    O1 C8 . 1.368(4) ?
    O1 C1 . 1.424(3) ?
    O2 C10 . 1.353(3) ?
    O2 C2 . 1.436(3) ?
    O3 C12 . 1.341(3) ?
    O3 C3 . 1.440(3) ?
    O4 C1 . 1.415(3) ?
    O4 C4 . 1.429(3) ?
    O5 C14 . 1.352(4) ?
    O5 C5 . 1.447(3) ?
    O6 C8 . 1.200(4) ?
    O7 C10 . 1.194(4) ?
    O8 C12 . 1.203(3) ?
    O9 C14 . 1.195(4) ?
    C1 C2 . 1.532(4) ?
    C1 H1A . 0.9800 ?
    C2 C3 . 1.539(4) ?
    C2 H2A . 0.9800 ?
    C3 C7 . 1.520(4) ?
    C3 C4 . 1.522(4) ?
    C4 C5 . 1.517(4) ?
    C4 H4A . 0.9800 ?
    C5 C6 . 1.516(4) ?
    C5 H5A . 0.9800 ?
    C6 H6A . 0.9700 ?
    C6 H6B . 0.9700 ?
    C7 H7A . 0.9700 ?
    C7 H7B . 0.9700 ?
    C8 C9 . 1.487(5) ?
    C9 H9A . 0.9600 ?
    C9 H9B . 0.9600 ?
    C9 H9C . 0.9600 ?
    C10 C11 . 1.483(5) ?
    C11 H11A . 0.9600 ?
    C11 H11B . 0.9600 ?
    C11 H11C . 0.9600 ?
    C12 C13 . 1.487(5) ?
    C13 H13A . 0.9600 ?
    C13 H13B . 0.9600 ?
    C13 H13C . 0.9600 ?
    C14 C15 . 1.486(5) ?
    C15 H15A . 0.9600 ?
    C15 H15B . 0.9600 ?
    C15 H15C . 0.9600 ?
    C16 C17 . 1.506(4) ?
    C16 H16A . 0.9700 ?
    C16 H16B . 0.9700 ?
    C17 C22 . 1.374(4) ?
    C17 C18 . 1.389(5) ?
    C18 C19 . 1.387(6) ?
    C18 H18A . 0.9300 ?
    C19 C20 . 1.360(7) ?
    C19 H19A . 0.9300 ?
    C20 C21 . 1.355(6) ?
    C20 H20A . 0.9300 ?
    C21 C22 . 1.374(5) ?
    C21 H21A . 0.9300 ?
    C22 H22A . 0.9300 ?
loop_
    _geom_angle_atom_site_label_1
    _geom_angle_atom_site_label_2
    _geom_angle_atom_site_label_3
    _geom_angle_site_symmetry_1
    _geom_angle_site_symmetry_3
    _geom_angle
    _geom_angle_publ_flag
    C6 N1 C16 . . 112.3(2) ?
    C6 N1 C7 . . 111.0(2) ?
    C16 N1 C7 . . 111.2(2) ?
    C8 O1 C1 . . 115.3(3) ?
    C10 O2 C2 . . 118.0(2) ?
    C12 O3 C3 . . 120.49(18) ?
    C1 O4 C4 . . 107.5(2) ?
    C14 O5 C5 . . 116.8(2) ?
    O4 C1 O1 . . 108.1(2) ?
    O4 C1 C2 . . 108.4(2) ?
    O1 C1 C2 . . 111.0(2) ?
    O4 C1 H1A . . 109.8 ?
    O1 C1 H1A . . 109.8 ?
    C2 C1 H1A . . 109.8 ?
    O2 C2 C1 . . 108.3(2) ?
    O2 C2 C3 . . 108.6(2) ?
    C1 C2 C3 . . 102.2(2) ?
    O2 C2 H2A . . 112.4 ?
    C1 C2 H2A . . 112.4 ?
    C3 C2 H2A . . 112.4 ?
    O3 C3 C7 . . 113.3(2) ?
    O3 C3 C4 . . 104.26(19) ?
    C7 C3 C4 . . 111.4(2) ?
    O3 C3 C2 . . 116.0(2) ?
    C7 C3 C2 . . 110.0(2) ?
    C4 C3 C2 . . 101.2(2) ?
    O4 C4 C5 . . 112.0(2) ?
    O4 C4 C3 . . 103.7(2) ?
    C5 C4 C3 . . 112.6(2) ?
    O4 C4 H4A . . 109.4 ?
    C5 C4 H4A . . 109.4 ?
    C3 C4 H4A . . 109.4 ?
    O5 C5 C6 . . 108.9(2) ?
    O5 C5 C4 . . 109.2(2) ?
    C6 C5 C4 . . 112.3(2) ?
    O5 C5 H5A . . 108.8 ?
    C6 C5 H5A . . 108.8 ?
    C4 C5 H5A . . 108.8 ?
    N1 C6 C5 . . 107.9(2) ?
    N1 C6 H6A . . 110.1 ?
    C5 C6 H6A . . 110.1 ?
    N1 C6 H6B . . 110.1 ?
    C5 C6 H6B . . 110.1 ?
    H6A C6 H6B . . 108.4 ?
    N1 C7 C3 . . 110.8(2) ?
    N1 C7 H7A . . 109.5 ?
    C3 C7 H7A . . 109.5 ?
    N1 C7 H7B . . 109.5 ?
    C3 C7 H7B . . 109.5 ?
    H7A C7 H7B . . 108.1 ?
    O6 C8 O1 . . 122.1(3) ?
    O6 C8 C9 . . 126.7(4) ?
    O1 C8 C9 . . 111.2(4) ?
    C8 C9 H9A . . 109.5 ?
    C8 C9 H9B . . 109.5 ?
    H9A C9 H9B . . 109.5 ?
    C8 C9 H9C . . 109.5 ?
    H9A C9 H9C . . 109.5 ?
    H9B C9 H9C . . 109.5 ?
    O7 C10 O2 . . 123.1(3) ?
    O7 C10 C11 . . 126.4(3) ?
    O2 C10 C11 . . 110.4(3) ?
    C10 C11 H11A . . 109.5 ?
    C10 C11 H11B . . 109.5 ?
    H11A C11 H11B . . 109.5 ?
    C10 C11 H11C . . 109.5 ?
    H11A C11 H11C . . 109.5 ?
    H11B C11 H11C . . 109.5 ?
    O8 C12 O3 . . 123.1(3) ?
    O8 C12 C13 . . 126.4(3) ?
    O3 C12 C13 . . 110.5(3) ?
    C12 C13 H13A . . 109.5 ?
    C12 C13 H13B . . 109.5 ?
    H13A C13 H13B . . 109.5 ?
    C12 C13 H13C . . 109.5 ?
    H13A C13 H13C . . 109.5 ?
    H13B C13 H13C . . 109.5 ?
    O9 C14 O5 . . 122.5(3) ?
    O9 C14 C15 . . 125.9(3) ?
    O5 C14 C15 . . 111.5(3) ?
    C14 C15 H15A . . 109.5 ?
    C14 C15 H15B . . 109.5 ?
    H15A C15 H15B . . 109.5 ?
    C14 C15 H15C . . 109.5 ?
    H15A C15 H15C . . 109.5 ?
    H15B C15 H15C . . 109.5 ?
    N1 C16 C17 . . 112.9(2) ?
    N1 C16 H16A . . 109.0 ?
    C17 C16 H16A . . 109.0 ?
    N1 C16 H16B . . 109.0 ?
    C17 C16 H16B . . 109.0 ?
    H16A C16 H16B . . 107.8 ?
    C22 C17 C18 . . 117.5(3) ?
    C22 C17 C16 . . 122.0(3) ?
    C18 C17 C16 . . 120.4(3) ?
    C19 C18 C17 . . 120.4(4) ?
    C19 C18 H18A . . 119.8 ?
    C17 C18 H18A . . 119.8 ?
    C20 C19 C18 . . 120.3(3) ?
    C20 C19 H19A . . 119.8 ?
    C18 C19 H19A . . 119.8 ?
    C21 C20 C19 . . 119.9(4) ?
    C21 C20 H20A . . 120.0 ?
    C19 C20 H20A . . 120.0 ?
    C20 C21 C22 . . 120.2(4) ?
    C20 C21 H21A . . 119.9 ?
    C22 C21 H21A . . 119.9 ?
    C17 C22 C21 . . 121.7(3) ?
    C17 C22 H22A . . 119.2 ?
    C21 C22 H22A . . 119.2 ?
loop_
    _geom_torsion_atom_site_label_1
    _geom_torsion_atom_site_label_2
    _geom_torsion_atom_site_label_3
    _geom_torsion_atom_site_label_4
    _geom_torsion_site_symmetry_1
    _geom_torsion_site_symmetry_2
    _geom_torsion_site_symmetry_3
    _geom_torsion_site_symmetry_4
    _geom_torsion
    _geom_torsion_publ_flag
    C4 O4 C1 O1 . . . . -137.1(2) ?
    C4 O4 C1 C2 . . . . -16.8(3) ?
    C8 O1 C1 O4 . . . . -78.8(3) ?
    C8 O1 C1 C2 . . . . 162.5(2) ?
    C10 O2 C2 C1 . . . . 113.2(3) ?
    C10 O2 C2 C3 . . . . -136.5(2) ?
    O4 C1 C2 O2 . . . . 105.0(2) ?
    O1 C1 C2 O2 . . . . -136.5(2) ?
    O4 C1 C2 C3 . . . . -9.6(3) ?
    O1 C1 C2 C3 . . . . 109.0(2) ?
    C12 O3 C3 C7 . . . . -67.5(3) ?
    C12 O3 C3 C4 . . . . 171.3(2) ?
    C12 O3 C3 C2 . . . . 61.0(3) ?
    O2 C2 C3 O3 . . . . 27.8(3) ?
    C1 C2 C3 O3 . . . . 142.1(2) ?
    O2 C2 C3 C7 . . . . 157.9(2) ?
    C1 C2 C3 C7 . . . . -87.8(3) ?
    O2 C2 C3 C4 . . . . -84.3(2) ?
    C1 C2 C3 C4 . . . . 30.0(2) ?
    C1 O4 C4 C5 . . . . 158.4(2) ?
    C1 O4 C4 C3 . . . . 36.7(3) ?
    O3 C3 C4 O4 . . . . -161.9(2) ?
    C7 C3 C4 O4 . . . . 75.6(3) ?
    C2 C3 C4 O4 . . . . -41.2(2) ?
    O3 C3 C4 C5 . . . . 76.7(3) ?
    C7 C3 C4 C5 . . . . -45.7(3) ?
    C2 C3 C4 C5 . . . . -162.5(2) ?
    C14 O5 C5 C6 . . . . -149.2(2) ?
    C14 O5 C5 C4 . . . . 87.9(3) ?
    O4 C4 C5 O5 . . . . 53.6(3) ?
    C3 C4 C5 O5 . . . . 170.1(2) ?
    O4 C4 C5 C6 . . . . -67.2(3) ?
    C3 C4 C5 C6 . . . . 49.2(3) ?
    C16 N1 C6 C5 . . . . -170.1(2) ?
    C7 N1 C6 C5 . . . . 64.6(3) ?
    O5 C5 C6 N1 . . . . -178.5(2) ?
    C4 C5 C6 N1 . . . . -57.5(3) ?
    C6 N1 C7 C3 . . . . -63.0(3) ?
    C16 N1 C7 C3 . . . . 171.1(3) ?
    O3 C3 C7 N1 . . . . -65.2(3) ?
    C4 C3 C7 N1 . . . . 51.9(3) ?
    C2 C3 C7 N1 . . . . 163.2(2) ?
    C1 O1 C8 O6 . . . . -1.0(4) ?
    C1 O1 C8 C9 . . . . 179.9(2) ?
    C2 O2 C10 O7 . . . . 0.3(4) ?
    C2 O2 C10 C11 . . . . 179.3(3) ?
    C3 O3 C12 O8 . . . . -1.8(4) ?
    C3 O3 C12 C13 . . . . 177.9(3) ?
    C5 O5 C14 O9 . . . . 7.6(5) ?
    C5 O5 C14 C15 . . . . -170.2(2) ?
    C6 N1 C16 C17 . . . . 76.4(4) ?
    C7 N1 C16 C17 . . . . -158.4(3) ?
    N1 C16 C17 C22 . . . . 33.4(5) ?
    N1 C16 C17 C18 . . . . -151.1(4) ?
    C22 C17 C18 C19 . . . . 0.5(6) ?
    C16 C17 C18 C19 . . . . -175.2(4) ?
    C17 C18 C19 C20 . . . . 0.6(8) ?
    C18 C19 C20 C21 . . . . -1.8(8) ?
    C19 C20 C21 C22 . . . . 1.9(7) ?
    C18 C17 C22 C21 . . . . -0.5(5) ?
    C16 C17 C22 C21 . . . . 175.2(3) ?
    C20 C21 C22 C17 . . . . -0.7(6) ?
loop_
    _geom_hbond_atom_site_label_D
    _geom_hbond_atom_site_label_H
    _geom_hbond_atom_site_label_A
    _geom_hbond_site_symmetry_A
    _geom_hbond_distance_DH
    _geom_hbond_distance_HA
    _geom_hbond_distance_DA
    _geom_hbond_angle_DHA
    C2 H2A O7 . 0.98 2.31 2.693(3) 102
    C5 H5A O9 . 0.98 2.30 2.666(4) 101
    C7 H7A O8 . 0.97 2.50 3.067(4) 117
    C15 H15C O6 1_455 0.96 2.33 3.161(5) 144
data_global
_journal_date_recd_electronic     2011-05-06
_journal_date_accepted     2011-05-24
_journal_name_full     'Acta Crystallographica, Section E'
_journal_year     2011
_journal_volume     67
_journal_issue      6
_journal_page_first     o1545
_journal_page_last     o1545
_journal_paper_category     QO
_journal_coeditor_code     ZK2010
_publ_contact_author_name     'Prof. Hongmin Liu'
_publ_contact_author_address
;  New Drug Reseach & Development Center
   Zhengzhou Univresity
   Zhengzhou 450001
   People's Republic of China
;
_publ_contact_author_email     zqr409@163.com
_publ_contact_author_fax     86-371-67781739
_publ_contact_author_phone     86-371-67781739
_publ_section_title
;\
<i>N</i>-Benzyl-6-deoxy-3,6-iminomethylene-1,2,3,5-<i>O</i>-tetraacetyl-\a-\
<i>D</i>-1(<i>S</i>)-epiallofuranose
;
loop_
    _publ_author_name
    _publ_author_address
    'Qiurong Zhang'
;  New Drug Reseach & Development Center
   Zhengzhou Univresity
   Zhengzhou 450001
   People's Republic of China
;
    'Chunli Wu'
;  New Drug Reseach & Development Center
   Zhengzhou Univresity
   Zhengzhou 450001
   People's Republic of China
;
    'Pengyun Li'
;  New Drug Reseach & Development Center
   Zhengzhou Univresity
   Zhengzhou 450001
   People's Republic of China
;
    'Weiyan Cheng'
;  New Drug Reseach & Development Center
   Zhengzhou Univresity
   Zhengzhou 450001
   People's Republic of China
;
    'Hongmin Liu'
;  New Drug Reseach & Development Center
   Zhengzhou Univresity
   Zhengzhou 450001
   People's Republic of China
;
