# Supplementary material for: N-Benzyl-6-de­oxy-3,6-imino­methyl­ene-1,2,3,5-O-tetra­acetyl-α-d-1(S)-epiallo­furan­ose
Source: Acta Crystallogr Sect E Struct Rep Online. 2011 May 28;67(Pt 6):o1545. doi: 10.1107/S1600536811019702 (PMC3120565; doi:10.1107/S1600536811019702)
Supplement: Supplementary file 2 [file e-67-o1545-Isup2.hkl]

# 
# h,k,l, Fc-squared, Fo-squared, sigma(Fo-squared) and status flag 
# 
data_I
_shelx_title ' A in P2(1)' 
_shelx_refln_list_code          4 
_shelx_F_calc_maximum       98.03 
_exptl_crystal_F_000       476.00 
_reflns_d_resolution_high  0.7965 
 
loop_ 
 _symmetry_equiv_pos_as_xyz 
 'x, y, z' 
 '-x, y+1/2, -z' 
 
_cell_length_a     8.1768 
_cell_length_b     9.0613 
_cell_length_c    15.5914 
_cell_angle_alpha  90.000 
_cell_angle_beta   94.559 
_cell_angle_gamma  90.000 
 
_shelx_F_squared_multiplier     1.000 
 
loop_ 
 _refln_index_h 
 _refln_index_k 
 _refln_index_l 
 _refln_F_squared_calc 
 _refln_F_squared_meas 
 _refln_F_squared_sigma 
 _refln_observed_status 
   1   0   0      244.42      208.45      1.91 o 
   2   0   0      426.37      377.83      1.34 o 
   3   0   0       68.00       79.11      1.76 o 
   4   0   0       20.95       22.45      0.99 o 
   5   0   0      250.80      290.69      2.32 o 
   6   0   0        1.35        2.20      0.66 o 
   7   0   0        0.79        1.32      1.21 o 
   8   0   0        2.60        3.41      1.21 o 
   9   0   0        1.33        1.54      2.09 o 
  10   0   0       10.65       12.32      0.88 o 
   1   1   0      220.56      186.74      1.34 o 
   2   1   0      365.73      334.05      2.94 o 
   3   1   0      471.92      491.90      3.56 o 
   4   1   0      680.38      659.29      2.87 o 
   5   1   0      163.72      171.89      2.59 o 
   6   1   0       26.07       29.33      1.51 o 
   7   1   0       86.98       87.75      1.87 o 
   8   1   0       43.19       44.59      1.81 o 
   9   1   0        8.72        8.82      3.41 o 
  10   1   0        3.22        2.32      1.32 o 
   0   2   0      734.59      658.21     18.98 o 
   1   2   0     2794.72     2689.92     25.34 o 
   2   2   0     1005.73      986.45      7.37 o 
   3   2   0      930.59      965.80      7.31 o 
   4   2   0        2.58        3.02      0.52 o 
   5   2   0      332.87      339.32      2.92 o 
   6   2   0        4.33        4.22      1.16 o 
   7   2   0        8.48        6.90      0.77 o 
   8   2   0       46.29       48.39      2.81 o 
   9   2   0       19.86       19.67      2.91 o 
  10   2   0        7.22       12.87      3.30 o 
   1   3   0     1199.45     1179.53      4.42 o 
   2   3   0      560.01      485.71     11.76 o 
   3   3   0      226.87      228.25      3.54 o 
   4   3   0       30.14       32.57      0.74 o 
   5   3   0      328.70      319.69      4.26 o 
   6   3   0      176.36      175.57      5.79 o 
   7   3   0       17.20       14.43      1.10 o 
   8   3   0        0.89        1.43      2.97 o 
   9   3   0        7.88       12.87      3.30 o 
   0   4   0      402.64      359.44      5.11 o 
   1   4   0     1511.07     1531.84     12.68 o 
   2   4   0      978.79     1015.09     23.33 o 
   3   4   0      428.18      416.52      8.20 o 
   4   4   0        0.46        1.06      0.72 o 
   5   4   0      368.51      353.13      3.15 o 
   6   4   0       20.76       15.35      1.49 o 
   7   4   0      130.41      144.28      3.96 o 
   8   4   0       25.89       27.83      6.60 o 
   9   4   0       35.00       40.92      3.85 o 
   1   5   0      126.27      106.59      2.76 o 
   2   5   0      255.11      256.95      3.76 o 
   3   5   0      128.47      137.16      1.98 o 
   4   5   0       21.96       22.21      1.50 o 
   5   5   0      107.10      112.08      1.40 o 
   6   5   0       63.64       52.74      6.27 o 
   7   5   0       48.54       39.28      4.18 o 
   8   5   0       30.41       27.83      3.52 o 
   9   5   0        0.01        7.26      4.07 o 
   0   6   0      139.51      127.41      4.52 o 
   1   6   0       51.80       56.84      2.03 o 
   2   6   0      144.04      152.92      2.88 o 
   3   6   0       11.56       12.17      1.31 o 
   4   6   0      162.56      162.51      2.53 o 
   5   6   0      135.01      132.66      3.01 o 
   6   6   0        9.38        8.24      2.09 o 
   7   6   0        6.97        8.47      3.08 o 
   8   6   0        3.56        3.85      3.52 o 
   1   7   0       23.19       25.08      1.97 o 
   2   7   0       70.01       63.68      2.61 o 
   3   7   0      191.47      175.39      4.65 o 
   4   7   0        3.41        5.79      2.09 o 
   5   7   0       30.76       27.74      1.48 o 
   6   7   0       15.54       14.90      2.26 o 
   7   7   0        4.71        8.36      4.40 o 
   8   7   0        5.50        5.39      4.62 o 
   0   8   0      286.27      305.36      8.17 o 
   1   8   0      127.52      131.77      3.46 o 
   2   8   0      339.55      321.68      5.41 o 
   3   8   0       36.13       31.64      2.64 o 
   4   8   0       10.53       10.76      1.59 o 
   5   8   0        1.85        2.75      1.26 o 
   6   8   0        7.40        6.70      0.99 o 
   1   9   0        0.11        1.09      1.36 o 
   2   9   0       16.83       15.88      3.55 o 
   3   9   0       16.65       16.06      2.59 o 
   4   9   0       18.39       16.25      2.12 o 
   5   9   0        6.20        6.71      2.09 o 
   6   9   0        2.30        4.04      2.64 o 
   0  10   0       14.58       15.07      5.94 o 
   1  10   0        5.96        6.77      3.35 o 
   2  10   0        8.95        8.13      2.26 o 
   3  10   0        7.20        7.75      2.69 o 
   1  11   0        0.03        6.17      2.58 o 
   2  11   0       18.24       15.66      2.14 o 
 -10   0   1        0.84        4.40      1.98 o 
  -9   0   1        0.04        0.22      1.65 o 
  -8   0   1        2.98        3.30      0.99 o 
  -7   0   1       10.25       10.78      1.98 o 
  -6   0   1        2.48        1.98      0.88 o 
  -5   0   1      148.23      159.21      3.31 o 
  -4   0   1     1042.41     1046.44     10.79 o 
  -3   0   1     1220.13     1164.01      6.93 o 
  -2   0   1     1063.86     1017.80      8.60 o 
  -1   0   1      198.82      163.76      1.67 o 
   0   0   1      579.01      561.40      3.23 o 
   1   0   1     2365.41     2274.00      6.74 o 
   2   0   1      167.01      156.53      3.32 o 
   3   0   1       79.21       75.61      3.42 o 
   4   0   1        2.49        1.32      0.66 o 
   5   0   1        0.90        0.22      1.21 o 
   6   0   1      171.43      164.26      3.42 o 
   7   0   1      163.11      162.54      2.53 o 
   8   0   1       41.46       38.84      2.86 o 
   9   0   1       34.87       30.69      3.30 o 
  10   0   1        4.35        4.40      1.98 o 
 -10   1   1        1.96        2.25      1.15 o 
  -9   1   1        4.00        3.19      0.74 o 
  -8   1   1        3.17        2.08      0.89 o 
  -7   1   1       71.20       70.11      3.08 o 
  -6   1   1       11.45       11.85      1.48 o 
  -5   1   1      333.36      324.92      3.72 o 
  -4   1   1      604.68      589.85      4.50 o 
  -3   1   1     1087.09     1130.84     10.18 o 
  -2   1   1     7694.72     7632.86   2248.84 o 
  -1   1   1     1378.21     1201.58     18.02 o 
   0   1   1     4795.62     5093.29    111.90 o 
   1   1   1      941.96      950.03      5.36 o 
   2   1   1      274.07      249.00      3.17 o 
   3   1   1       64.09       53.32      1.40 o 
   4   1   1      216.32      256.13      2.55 o 
   5   1   1      346.36      342.86      4.11 o 
   6   1   1      115.10      113.51      1.69 o 
   7   1   1       28.84       29.13      1.37 o 
   8   1   1       21.03       21.77      0.95 o 
   9   1   1        0.39        2.52      1.40 o 
  10   1   1        0.14        3.56      0.96 o 
 -10   2   1        0.36        0.88      2.64 o 
  -9   2   1        1.33        2.64      1.54 o 
  -8   2   1        7.45        7.84      0.85 o 
  -7   2   1       18.82       16.82      0.68 o 
  -6   2   1       64.11       71.33      0.98 o 
  -5   2   1      200.29      204.56      1.69 o 
  -4   2   1      129.65      127.84      1.09 o 
  -3   2   1      382.14      377.34      8.38 o 
  -2   2   1     1422.99     1363.03      4.18 o 
  -1   2   1     4095.34     4244.16     30.07 o 
   0   2   1     4138.35     4334.24     54.68 o 
   1   2   1     4678.53     4920.62     82.35 o 
   2   2   1       58.62       56.58      1.30 o 
   3   2   1      668.05      623.35      3.25 o 
   4   2   1       90.21       94.52      1.36 o 
   5   2   1      124.77      121.63      2.25 o 
   6   2   1       31.95       28.38      0.87 o 
   7   2   1       15.40       14.80      1.81 o 
   8   2   1       24.52       26.24      1.53 o 
   9   2   1       10.83       11.83      1.61 o 
  10   2   1        6.93        2.60      1.21 o 
  -9   3   1       11.90       14.30      2.31 o 
  -8   3   1        6.51        6.38      2.20 o 
  -7   3   1       53.54       55.68      3.41 o 
  -6   3   1       59.51       55.69      2.53 o 
  -5   3   1       89.62       89.42      4.41 o 
  -4   3   1      416.52      397.08      3.67 o 
  -3   3   1      233.58      212.44      1.44 o 
  -2   3   1      508.28      524.39      3.79 o 
  -1   3   1      495.74      485.00      5.86 o 
   0   3   1      442.38      449.95     14.27 o 
   1   3   1      723.05      676.86      7.01 o 
   2   3   1      208.29      218.03      4.92 o 
   3   3   1       12.86       17.75      1.10 o 
   4   3   1      112.84      111.82      2.42 o 
   5   3   1      199.85      224.20      8.77 o 
   6   3   1       60.81       57.43      1.44 o 
   7   3   1       44.00       49.70      1.21 o 
   8   3   1        1.18        1.32      0.77 o 
  -9   4   1        0.08        2.42      3.08 o 
  -8   4   1       15.57       19.80      3.52 o 
  -7   4   1       39.94       42.25      4.73 o 
  -6   4   1       45.70       47.10      3.19 o 
  -5   4   1      190.01      196.39      6.51 o 
  -4   4   1      266.31      278.62      2.05 o 
  -3   4   1       59.35       50.64      1.38 o 
  -2   4   1       67.38       80.40      1.76 o 
  -1   4   1      125.87      134.01      4.19 o 
   0   4   1      298.84      302.29      4.04 o 
   1   4   1      748.47      737.52      6.06 o 
   2   4   1     1303.75     1348.10     12.36 o 
   3   4   1      526.46      577.13      9.66 o 
   4   4   1      270.96      300.34      4.88 o 
   5   4   1      497.73      494.24     12.57 o 
   6   4   1      325.46      324.41      5.45 o 
   7   4   1       13.57       13.40      0.77 o 
   8   4   1        1.88        3.19      4.07 o 
   9   4   1        1.95        1.87      3.96 o 
  -9   5   1       19.24       19.80      4.73 o 
  -8   5   1        3.79        4.84      3.74 o 
  -7   5   1       19.48       20.90      4.29 o 
  -6   5   1       21.82       25.74      2.64 o 
  -5   5   1      238.28      234.45      3.18 o 
  -4   5   1       27.75       26.93      1.63 o 
  -3   5   1      199.36      199.22      4.69 o 
  -2   5   1      151.08      165.81      5.51 o 
  -1   5   1       38.81       41.18      1.97 o 
   0   5   1      740.74      750.03      3.29 o 
   1   5   1       98.65      120.35      2.53 o 
   2   5   1      240.62      222.19      6.40 o 
   3   5   1        9.05       10.79      1.41 o 
   4   5   1       40.91       40.60      1.77 o 
   5   5   1       37.71       43.25      1.97 o 
   6   5   1       61.99       63.31      2.35 o 
   7   5   1       39.70       37.62      4.29 o 
   8   5   1        8.86        5.39      3.96 o 
   9   5   1       23.21       22.22      4.07 o 
  -8   6   1       11.04        7.04      3.19 o 
  -6   6   1       82.72       85.64      3.63 o 
  -5   6   1      132.75      139.78      3.02 o 
  -4   6   1        3.21        3.63      0.85 o 
  -3   6   1      135.74      122.75      2.33 o 
  -2   6   1      187.79      177.55      6.12 o 
  -1   6   1       28.15       28.96      2.46 o 
   0   6   1      321.96      322.32      4.22 o 
   1   6   1      305.23      307.32      7.62 o 
   2   6   1       22.68       23.35      1.43 o 
   3   6   1      234.09      229.19      3.56 o 
   4   6   1       15.29       17.31      1.56 o 
   5   6   1       16.61       17.35      2.20 o 
   6   6   1       63.97       60.76      3.30 o 
   7   6   1        0.86        1.22      2.86 o 
   8   6   1        1.42        5.06      2.09 o 
  -8   7   1        1.46        3.52      4.62 o 
  -7   7   1        2.16        3.19      2.86 o 
  -6   7   1       20.60       11.06      2.31 o 
  -5   7   1       17.24       16.03      1.60 o 
  -4   7   1       26.23       26.49      1.58 o 
  -3   7   1      115.03      117.39      3.16 o 
  -2   7   1       10.95       10.06      1.23 o 
  -1   7   1        8.40        6.71      1.79 o 
   0   7   1      682.80      683.12      6.16 o 
   1   7   1       16.72       18.26      2.42 o 
   2   7   1       46.22       45.46      2.42 o 
   3   7   1       48.42       46.00      3.69 o 
   4   7   1       39.83       39.49      2.67 o 
   5   7   1       79.40       76.89      2.93 o 
   6   7   1       18.53       18.19      1.21 o 
   7   7   1        5.83        2.05      6.05 o 
   8   7   1        5.59        1.10      5.61 o 
  -7   8   1        9.40        9.46      5.50 o 
  -6   8   1        3.25        2.83      1.32 o 
  -5   8   1        6.70        6.63      1.15 o 
  -4   8   1       27.16       27.44      2.14 o 
  -3   8   1       79.39       87.80      1.67 o 
  -2   8   1      105.78       99.78      3.49 o 
  -1   8   1      173.03      176.07      4.07 o 
   0   8   1       47.08       45.72      2.15 o 
   1   8   1       58.87       60.57      1.96 o 
   2   8   1        1.60        2.53      2.09 o 
   3   8   1       50.74       48.68      2.48 o 
   4   8   1       46.08       42.95      2.60 o 
   5   8   1        2.30        9.27      4.34 o 
   6   8   1       16.25       16.79      2.08 o 
   7   8   1        4.07        1.65      3.79 o 
  -6   9   1        3.57        3.98      3.19 o 
  -5   9   1        9.66        9.54      1.92 o 
  -4   9   1        6.88        8.08      2.47 o 
  -3   9   1        2.15        3.94      1.66 o 
  -2   9   1      145.45      124.56      3.01 o 
  -1   9   1       16.35       21.79      2.10 o 
   0   9   1       68.30       68.47      3.08 o 
   2   9   1       21.94       17.71      2.53 o 
   3   9   1        6.02        7.39      2.27 o 
   4   9   1        2.82        4.40      2.20 o 
   5   9   1        3.97        2.15      1.56 o 
   6   9   1        3.75        6.29      2.64 o 
  -4  10   1       13.04       14.18      2.72 o 
  -2  10   1       37.06       32.67      5.13 o 
  -1  10   1       28.77       32.97      3.50 o 
   0  10   1        6.21        7.80      2.52 o 
   1  10   1       43.92       46.16      2.40 o 
   2  10   1       14.21       16.16      1.85 o 
   3  10   1        5.21        7.86      2.26 o 
   4  10   1        8.06       10.69      1.69 o 
  -2  11   1        4.74        8.86      2.05 o 
  -1  11   1       11.13       11.77      2.47 o 
   0  11   1        1.02        4.40      3.74 o 
   1  11   1        2.76        2.43      2.91 o 
   2  11   1       17.61       10.83      3.51 o 
 -10   0   2        4.04        6.05      2.31 o 
  -9   0   2        5.49        3.74      1.43 o 
  -7   0   2       55.15       52.27      1.87 o 
  -6   0   2      144.18      146.02      3.97 o 
  -5   0   2       69.54       63.97      2.64 o 
  -4   0   2     2334.24     2355.77     32.95 o 
  -3   0   2     3665.39     3840.55     47.32 o 
  -2   0   2        8.36        4.95      1.65 o 
  -1   0   2     1786.00     1692.92      2.91 o 
   0   0   2     6293.90     5997.70     24.41 o 
   1   0   2     5025.36     5211.54     26.75 o 
   2   0   2       18.80       21.57      0.88 o 
   3   0   2      470.24      457.34      4.23 o 
   4   0   2      892.31      900.58     10.07 o 
   5   0   2      133.52      154.19      4.08 o 
   7   0   2      128.51      121.38      5.07 o 
   8   0   2       24.28       26.07      1.32 o 
   9   0   2       28.47       25.41      1.98 o 
  10   0   2        0.48        5.50      1.98 o 
 -10   1   2        9.10        2.87      3.52 o 
  -9   1   2       15.80       13.66      3.96 o 
  -8   1   2       41.34       44.48      1.98 o 
  -7   1   2       59.74       62.66      2.37 o 
  -6   1   2       21.67       24.93      1.17 o 
  -5   1   2       11.55       10.94      1.54 o 
  -4   1   2     1833.53     1920.82      4.19 o 
  -3   1   2       47.13       43.60      0.73 o 
  -2   1   2     6339.65     6136.33   1500.11 o 
  -1   1   2      640.35      595.95      9.93 o 
   0   1   2      702.47      680.69     16.89 o 
   1   1   2     9609.21     9673.92    201.28 o 
   2   1   2     1285.42     1209.37     38.68 o 
   3   1   2      338.99      336.09      2.59 o 
   4   1   2      608.69      658.17      5.12 o 
   5   1   2       30.92       30.31      0.93 o 
   6   1   2      149.18      153.32      4.13 o 
   7   1   2       71.66       77.57      1.91 o 
   8   1   2        4.71        5.49      1.40 o 
   9   1   2        4.89        6.47      2.03 o 
  10   1   2        5.10        4.10      1.53 o 
 -10   2   2        2.88        0.00      2.86 o 
  -9   2   2       15.56       20.90      1.54 o 
  -8   2   2        9.25       10.34      1.87 o 
  -7   2   2       18.80       21.56      2.75 o 
  -6   2   2        8.56       11.22      0.88 o 
  -5   2   2      146.52      146.06      7.28 o 
  -4   2   2       28.53       29.27      1.76 o 
  -3   2   2       86.31       66.67      2.75 o 
  -2   2   2     2103.89     2136.55     29.80 o 
  -1   2   2       20.02       20.85      0.64 o 
   0   2   2     1429.97     1297.56     11.19 o 
   1   2   2      435.11      380.09      9.66 o 
   2   2   2       18.36       19.31      1.18 o 
   3   2   2       27.58       38.40      3.14 o 
   4   2   2       28.91       24.09      1.16 o 
   5   2   2       19.82       18.30      0.83 o 
   6   2   2      399.86      396.72      2.81 o 
   7   2   2        2.40        2.75      0.88 o 
   8   2   2       61.60       61.28      1.81 o 
   9   2   2        1.05        2.42      0.94 o 
  -9   3   2       23.61       26.73      2.75 o 
  -8   3   2        3.20        4.40      2.53 o 
  -7   3   2        7.95        8.36      3.30 o 
  -6   3   2       65.36       66.04      1.65 o 
  -5   3   2      327.68      355.31      7.52 o 
  -4   3   2      394.68      403.95     10.74 o 
  -3   3   2       18.14       19.15      0.33 o 
  -2   3   2       24.48       25.24      1.93 o 
  -1   3   2      115.42      120.92      2.31 o 
   0   3   2     1205.55     1206.08      4.66 o 
   1   3   2      171.44      179.00      2.50 o 
   2   3   2      759.90      754.53     12.87 o 
   3   3   2      272.37      284.34      3.93 o 
   4   3   2       20.77       20.28      1.32 o 
   5   3   2        2.74        3.30      0.95 o 
   6   3   2      362.97      368.86      5.80 o 
   7   3   2       45.40       45.08      2.80 o 
   8   3   2       71.58       77.57      2.97 o 
   9   3   2        5.21        6.14      1.24 o 
  -9   4   2        8.27        9.13      4.62 o 
  -8   4   2       16.67       19.47      3.19 o 
  -7   4   2      135.64      135.70      5.40 o 
  -6   4   2      105.99       96.47      7.16 o 
  -5   4   2        9.74       12.54      2.64 o 
  -4   4   2      472.14      435.04      4.15 o 
  -3   4   2      239.46      240.46      4.69 o 
  -2   4   2      358.43      328.22      3.05 o 
  -1   4   2      569.92      524.77      4.33 o 
   0   4   2      708.90      760.44      5.53 o 
   1   4   2     1119.81     1189.66      9.84 o 
   2   4   2      363.42      401.44      6.70 o 
   3   4   2       76.87       76.48      1.83 o 
   4   4   2       47.75       47.17      1.63 o 
   5   4   2      265.01      273.48      7.12 o 
   6   4   2       41.91       47.75      1.16 o 
   7   4   2      165.26      171.06      5.53 o 
   8   4   2       15.94       14.45      1.45 o 
   9   4   2        3.30        5.39      3.74 o 
  -9   5   2        5.65        5.50      3.30 o 
  -8   5   2       24.59       22.44      2.53 o 
  -7   5   2       42.20       35.65      6.71 o 
  -6   5   2       23.06       21.56      3.41 o 
  -5   5   2        7.21       12.54      1.65 o 
  -4   5   2       19.48       19.27      1.16 o 
  -3   5   2       33.58       32.13      0.75 o 
  -2   5   2        1.52        1.41      1.04 o 
  -1   5   2      132.89      128.21      2.33 o 
   0   5   2       71.39       73.99      2.19 o 
   1   5   2      318.67      368.26      7.20 o 
   2   5   2      186.57      164.23      3.03 o 
   3   5   2      562.89      592.75      8.15 o 
   4   5   2      168.11      164.76      3.86 o 
   5   5   2      306.41      314.70      2.98 o 
   6   5   2      110.69      111.67      2.41 o 
   7   5   2       14.24       12.57      1.59 o 
   8   5   2       25.81       18.92      4.40 o 
   9   5   2        5.18        2.31      4.51 o 
  -8   6   2       15.22       10.34      4.95 o 
  -7   6   2       31.09       32.12      2.97 o 
  -6   6   2        1.09        6.38      1.98 o 
  -5   6   2       83.21       81.96      1.67 o 
  -4   6   2       39.55       38.18      1.86 o 
  -3   6   2      166.34      180.87      4.93 o 
  -2   6   2       11.16       13.96      1.63 o 
  -1   6   2      137.56      151.53      2.18 o 
   0   6   2       52.84       46.85      2.53 o 
   1   6   2      148.47      158.25      6.23 o 
   2   6   2      105.07      123.87      3.03 o 
   3   6   2       18.52       18.15      1.48 o 
   4   6   2       58.08       58.23      3.74 o 
   5   6   2        9.28        8.08      1.47 o 
   6   6   2        1.42        3.23      1.06 o 
   7   6   2        7.54        6.52      0.86 o 
   8   6   2        6.52        8.91      3.96 o 
  -8   7   2        8.44        7.04      3.19 o 
  -7   7   2        3.13        6.82      3.63 o 
  -6   7   2        8.63        7.92      3.52 o 
  -5   7   2      174.99      182.34      1.76 o 
  -4   7   2       26.06       24.37      1.52 o 
  -3   7   2        4.39        4.97      1.14 o 
  -2   7   2        1.36        2.75      1.87 o 
  -1   7   2      336.12      328.10      7.51 o 
   0   7   2      231.16      224.55      4.52 o 
   1   7   2      100.17      101.38      2.31 o 
   2   7   2       82.96       82.97      2.30 o 
   3   7   2       51.86       50.27      2.09 o 
   4   7   2       23.38       21.85      1.61 o 
   5   7   2        1.20        2.75      1.21 o 
   6   7   2        1.64        6.13      2.43 o 
   7   7   2        8.19        9.20      2.64 o 
  -6   8   2        1.31        6.05      3.96 o 
  -5   8   2        0.26        2.22      1.43 o 
  -4   8   2       41.64       42.69      2.72 o 
  -3   8   2       26.83       25.04      2.59 o 
  -2   8   2      242.93      237.64      3.00 o 
  -1   8   2      155.23      164.46      7.60 o 
   0   8   2      108.76      116.25      3.67 o 
   1   8   2       28.25       27.06      2.55 o 
   2   8   2      120.01      114.95      3.75 o 
   3   8   2       33.67       33.97      1.91 o 
   4   8   2       26.80       25.75      2.16 o 
   5   8   2        4.33        5.45      1.54 o 
   6   8   2        6.83        4.41      1.71 o 
   7   8   2        6.67        3.89      1.70 o 
  -6   9   2        8.12        3.18      3.57 o 
  -5   9   2        4.43        4.96      2.19 o 
  -4   9   2        6.89        7.35      1.57 o 
  -3   9   2        7.99        6.49      2.23 o 
  -2   9   2       58.16       55.69      3.41 o 
  -1   9   2        5.43        4.42      2.00 o 
   0   9   2        4.91        7.69      2.38 o 
   1   9   2       12.58       14.94      2.21 o 
   2   9   2       10.34        7.73      2.43 o 
   3   9   2       11.11       12.13      2.02 o 
   4   9   2       48.03       46.21      3.89 o 
   5   9   2        3.80        5.14      1.97 o 
   6   9   2        1.47        4.84      1.76 o 
  -4  10   2        4.58        5.87      2.28 o 
  -3  10   2       11.64       10.92      3.30 o 
  -2  10   2        9.96        9.45      2.71 o 
  -1  10   2       34.99       39.02      3.13 o 
   0  10   2        1.86        4.62      3.46 o 
   1  10   2        3.35        3.39      2.69 o 
   2  10   2        7.10       11.39      2.58 o 
   3  10   2        3.68        5.59      1.70 o 
   4  10   2        6.58        7.75      2.57 o 
  -2  11   2        8.06        7.20      2.84 o 
  -1  11   2        6.08        7.43      3.20 o 
   0  11   2        5.26        7.19      2.53 o 
   1  11   2        0.39        6.38      2.97 o 
   2  11   2       21.70       19.69      3.52 o 
 -10   0   3        2.42        0.55      1.43 o 
  -9   0   3        0.03        2.20      1.43 o 
  -8   0   3        0.03        0.66      0.88 o 
  -7   0   3        0.25        2.09      0.77 o 
  -6   0   3       24.53       26.40      1.32 o 
  -5   0   3       17.14       15.29      0.99 o 
  -4   0   3     1626.56     1624.05     24.41 o 
  -3   0   3       48.31       46.69      1.76 o 
  -2   0   3      252.15      255.56      4.22 o 
  -1   0   3      446.35      423.12      2.81 o 
   0   0   3     8983.00     9064.93     52.24 o 
   1   0   3     6523.95     6790.83     24.48 o 
   2   0   3       14.80       20.03      1.21 o 
   3   0   3       13.79       15.84      0.77 o 
   4   0   3      323.71      333.52      3.65 o 
   5   0   3       77.17       78.51      1.76 o 
   6   0   3       63.25       59.22      4.07 o 
   7   0   3      541.96      564.30     14.28 o 
   8   0   3       21.43       22.77      2.20 o 
 -10   1   3        4.11        3.96      2.42 o 
  -9   1   3        2.12        1.84      0.88 o 
  -8   1   3        3.98        4.93      0.87 o 
  -7   1   3       19.60       18.91      0.54 o 
  -6   1   3      239.62      249.42      6.90 o 
  -5   1   3       52.11       53.00      1.71 o 
  -4   1   3     1122.20     1233.91      7.08 o 
  -3   1   3      294.68      339.32      5.48 o 
  -2   1   3      723.52      700.05      5.29 o 
  -1   1   3     2511.54     2431.14     65.78 o 
   0   1   3      439.06      409.10      8.19 o 
   1   1   3     1530.31     1485.39     40.97 o 
   2   1   3      255.36      251.96      3.27 o 
   3   1   3      342.80      348.78      4.99 o 
   4   1   3       11.96        9.08      2.37 o 
   5   1   3       13.27       11.57      0.93 o 
   6   1   3       60.28       59.91      1.32 o 
   7   1   3       53.66       56.58      2.21 o 
   8   1   3       44.43       40.02      2.42 o 
   9   1   3        3.33        4.68      2.33 o 
 -10   2   3        1.11        4.18      2.42 o 
  -9   2   3        6.34        7.04      2.09 o 
  -8   2   3        1.85        4.62      1.98 o 
  -7   2   3        9.45       11.44      1.54 o 
  -6   2   3      119.62      119.19      5.84 o 
  -5   2   3      170.25      165.96      5.18 o 
  -4   2   3      601.90      610.62      3.34 o 
  -3   2   3      528.80      465.82      4.34 o 
  -2   2   3      557.85      562.60      2.40 o 
  -1   2   3     2352.04     2493.87     37.58 o 
   0   2   3      262.23      224.56      2.50 o 
   1   2   3      768.82      763.87      7.38 o 
   2   2   3      427.15      419.60      4.73 o 
   3   2   3      720.36      781.06      6.53 o 
   4   2   3        2.12        6.30      0.88 o 
   5   2   3      139.42      144.63      1.30 o 
   6   2   3       35.65       32.74      2.92 o 
   7   2   3       94.32       97.11      1.87 o 
   8   2   3       60.36       60.96      2.35 o 
   9   2   3        4.22        5.69      2.80 o 
  -9   3   3       28.11       22.22      2.86 o 
  -8   3   3       10.75       12.32      2.53 o 
  -7   3   3       28.81       33.66      2.31 o 
  -6   3   3       22.30       26.40      3.41 o 
  -5   3   3       64.76       74.97      3.41 o 
  -4   3   3       24.73       26.08      3.41 o 
  -3   3   3      113.55      125.49      1.82 o 
  -2   3   3        7.85        7.84      0.54 o 
  -1   3   3      120.72      100.02      2.65 o 
   0   3   3      303.54      275.27      2.66 o 
   1   3   3     2126.42     2149.88     11.05 o 
   2   3   3      587.16      634.40     15.04 o 
   3   3   3       48.74       51.62      3.47 o 
   4   3   3      324.96      311.82      3.48 o 
   5   3   3       20.24       23.49      2.92 o 
   6   3   3      172.17      167.24      4.13 o 
   7   3   3       34.21       34.56      1.42 o 
   8   3   3        3.50        5.96      1.37 o 
   9   3   3        1.97        3.63      1.40 o 
  -9   4   3        5.65       11.22      2.20 o 
  -8   4   3       30.64       34.87      2.75 o 
  -7   4   3        7.79        7.59      2.97 o 
  -6   4   3       27.18       26.07      4.07 o 
  -5   4   3       39.19       39.72      1.65 o 
  -4   4   3      101.35      101.78      2.64 o 
  -3   4   3       87.18       95.00      1.93 o 
  -2   4   3      430.16      447.15      4.98 o 
  -1   4   3      309.15      342.30      2.27 o 
   0   4   3       87.51       87.05      1.51 o 
   1   4   3     1580.35     1603.41     13.51 o 
   2   4   3     1113.89     1145.94     15.78 o 
   3   4   3      159.60      165.87      3.31 o 
   4   4   3      201.04      207.35      4.04 o 
   5   4   3      203.09      210.03      2.75 o 
   6   4   3      198.23      190.36      3.48 o 
   7   4   3       34.88       36.00      1.77 o 
   8   4   3        1.94        1.42      0.85 o 
   9   4   3        0.36        4.40      3.08 o 
  -9   5   3       13.60       13.75      2.97 o 
  -8   5   3       20.58       17.49      1.65 o 
  -7   5   3       27.71       26.73      4.07 o 
  -6   5   3       63.68       68.79      2.20 o 
  -5   5   3       12.27       11.00      1.98 o 
  -4   5   3       75.11       69.19      1.83 o 
  -3   5   3       72.24       69.71      2.26 o 
  -2   5   3       25.77       28.18      1.01 o 
  -1   5   3       25.33       29.89      1.51 o 
   0   5   3       37.69       40.40      1.51 o 
   1   5   3      397.91      427.44      4.61 o 
   2   5   3      230.81      252.42      4.19 o 
   3   5   3      377.13      377.54      6.80 o 
   4   5   3       11.36       13.07      1.65 o 
   5   5   3       73.48       74.78      5.06 o 
   6   5   3       56.62       62.20      3.80 o 
   7   5   3        6.02        6.02      0.95 o 
   8   5   3        0.73        1.63      1.59 o 
  -7   6   3        2.44        3.08      2.09 o 
  -6   6   3        0.18        2.75      2.42 o 
  -5   6   3       18.93       12.59      2.04 o 
  -4   6   3        2.20        2.97      1.04 o 
  -3   6   3        7.08        4.84      1.65 o 
  -2   6   3      498.26      500.82      5.72 o 
  -1   6   3       15.21       12.22      1.13 o 
   0   6   3       57.73       56.10      2.96 o 
   1   6   3      113.84      132.95      2.93 o 
   2   6   3       71.40       65.30      2.92 o 
   3   6   3      178.11      181.00      6.23 o 
   4   6   3       23.30       22.46      1.14 o 
   5   6   3       82.15       81.25      2.70 o 
   6   6   3       44.30       46.41      5.06 o 
   7   6   3       20.89       21.76      1.71 o 
   8   6   3        1.44        2.38      1.32 o 
  -8   7   3        0.88        1.54      4.07 o 
  -6   7   3        1.65        2.53      2.53 o 
  -5   7   3       49.95       56.51      1.93 o 
  -4   7   3      132.17      120.20      2.11 o 
  -3   7   3        9.88        6.96      1.12 o 
  -2   7   3       61.40       59.23      2.71 o 
  -1   7   3      173.80      160.86      8.49 o 
   0   7   3      170.44      174.07      3.47 o 
   1   7   3      131.16      132.10      3.56 o 
   2   7   3       78.93       74.98      4.02 o 
   3   7   3       52.98       49.08      3.63 o 
   4   7   3        6.55        8.04      1.52 o 
   5   7   3       12.50       10.15      1.46 o 
   6   7   3        7.33        6.16      1.94 o 
   7   7   3        1.65        3.15      1.28 o 
  -7   8   3        5.25        8.14      4.40 o 
  -6   8   3        6.16        7.81      2.64 o 
  -5   8   3        2.20        2.75      0.83 o 
  -4   8   3       52.24       46.98      1.65 o 
  -3   8   3       24.80       29.28      3.02 o 
  -2   8   3      342.56      332.88      8.50 o 
  -1   8   3      187.48      187.32      2.61 o 
   0   8   3      108.27      121.60      4.30 o 
   1   8   3       40.05       38.38      3.19 o 
   2   8   3      119.17      120.25      4.41 o 
   3   8   3       59.00       59.96      1.61 o 
   4   8   3       14.58       15.62      2.75 o 
   5   8   3       13.01       14.30      1.63 o 
   6   8   3        1.88        3.08      1.57 o 
  -6   9   3        2.64        8.14      3.41 o 
  -5   9   3       19.64       17.39      1.38 o 
  -4   9   3        3.58        6.78      1.79 o 
  -3   9   3        8.20        8.66      1.65 o 
  -2   9   3       15.97       15.65      2.74 o 
  -1   9   3       29.19       31.02      1.98 o 
   0   9   3       24.45       26.93      3.03 o 
   1   9   3       11.85       12.76      2.41 o 
   2   9   3        1.00        3.30      3.30 o 
   3   9   3       12.34       10.28      2.28 o 
   4   9   3       15.01       18.03      2.05 o 
   5   9   3        6.44        4.70      2.11 o 
  -4  10   3        5.33        8.69      1.84 o 
  -3  10   3        7.95        5.95      1.94 o 
  -2  10   3        4.21        8.61      3.11 o 
  -1  10   3        5.14        6.16      2.69 o 
   0  10   3        7.51        5.28      2.75 o 
   1  10   3        9.00        8.93      2.69 o 
   2  10   3        0.25        2.87      2.35 o 
   3  10   3       11.52       10.40      2.88 o 
   4  10   3        6.74       10.20      2.21 o 
  -2  11   3        9.32        8.85      3.19 o 
  -1  11   3        3.12        6.00      2.36 o 
   0  11   3        9.13        9.22      4.34 o 
   1  11   3       23.50       21.36      2.98 o 
 -10   0   4        0.36        0.77      0.99 o 
  -9   0   4        6.40        6.05      1.10 o 
  -8   0   4        8.98        7.81      1.10 o 
  -7   0   4        1.96        3.85      0.99 o 
  -6   0   4        0.75        0.66      0.99 o 
  -5   0   4      108.23      117.77      1.43 o 
  -4   0   4      161.99      168.68      2.54 o 
  -3   0   4      695.32      667.94      5.14 o 
  -2   0   4      791.22      742.16      9.12 o 
  -1   0   4     4705.48     4807.96     39.60 o 
   0   0   4      994.56      964.93     10.51 o 
   1   0   4      999.01      896.90      6.03 o 
   2   0   4      313.53      287.43      2.22 o 
   3   0   4       11.38       13.31      0.99 o 
   4   0   4      113.81      110.76      6.28 o 
   5   0   4        0.02        4.18      1.87 o 
   6   0   4      342.51      341.49      9.83 o 
   7   0   4       66.10       64.94      2.09 o 
   8   0   4       87.79       90.71      2.53 o 
   9   0   4       10.13       13.75      1.98 o 
 -10   1   4        1.81        6.38      1.98 o 
  -9   1   4        8.75        7.26      1.98 o 
  -8   1   4        5.40        4.40      0.32 o 
  -7   1   4        3.69        2.90      0.52 o 
  -6   1   4      156.92      160.43      5.90 o 
  -5   1   4       68.92       72.94      1.43 o 
  -4   1   4      530.42      524.58      4.78 o 
  -3   1   4      602.32      615.55      5.90 o 
  -2   1   4     2112.77     2107.88     14.27 o 
  -1   1   4     3619.81     3685.83     40.51 o 
   0   1   4      675.39      620.32      4.17 o 
   1   1   4       17.87       14.07      1.16 o 
   2   1   4      262.23      271.45      4.37 o 
   3   1   4      636.50      663.84      9.86 o 
   4   1   4      393.66      369.40      2.60 o 
   5   1   4       22.29       27.40      0.95 o 
   6   1   4       10.61       12.37      1.45 o 
   7   1   4      199.36      202.42      2.68 o 
   8   1   4        0.55        1.17      1.18 o 
   9   1   4        5.83        7.22      2.14 o 
 -10   2   4        0.01        3.85      2.20 o 
  -9   2   4        5.37        7.37      1.43 o 
  -8   2   4        3.52        3.96      1.43 o 
  -7   2   4       15.93       18.92      2.31 o 
  -6   2   4       29.04       32.13      2.97 o 
  -5   2   4      103.90       93.30      2.53 o 
  -4   2   4      139.20      133.51      3.86 o 
  -3   2   4      364.23      338.67      3.47 o 
  -2   2   4      189.56      181.89      2.29 o 
  -1   2   4     2266.31     2274.28     38.90 o 
   0   2   4      410.98      391.35      3.95 o 
   1   2   4     1250.31     1224.96     33.33 o 
   2   2   4      428.01      419.90     13.11 o 
   3   2   4       11.78       13.26      0.92 o 
   4   2   4       20.51       23.47      1.47 o 
   5   2   4       42.97       39.72      2.48 o 
   6   2   4       92.44       93.63      2.27 o 
   7   2   4       17.38       18.80      1.59 o 
   8   2   4       31.37       29.26      1.98 o 
   9   2   4        7.07        4.69      1.43 o 
  -9   3   4       28.75       28.82      2.09 o 
  -8   3   4       12.69       11.66      3.85 o 
  -7   3   4       30.03       32.56      2.31 o 
  -6   3   4       97.76       97.12      3.96 o 
  -5   3   4      105.95      115.65      2.86 o 
  -4   3   4      132.98      142.07      3.20 o 
  -3   3   4       39.91       44.41      0.85 o 
  -2   3   4      257.50      222.44      5.47 o 
  -1   3   4      297.85      322.91      8.92 o 
   0   3   4     1687.31     1667.54     10.63 o 
   1   3   4      705.91      700.96     13.30 o 
   2   3   4     2823.16     3151.77     32.38 o 
   3   3   4      102.84      119.30      1.87 o 
   4   3   4       62.57       61.07      1.81 o 
   5   3   4       55.31       66.67      2.32 o 
   6   3   4      125.09      130.18      4.13 o 
   7   3   4       13.63       14.77      2.31 o 
   8   3   4       14.96       17.69      2.64 o 
   9   3   4        5.61        5.57      2.37 o 
  -8   4   4       11.73        7.37      2.53 o 
  -6   4   4       67.10       62.85      2.64 o 
  -5   4   4       29.07       32.13      2.31 o 
  -4   4   4      378.88      402.17      6.64 o 
  -3   4   4      507.64      520.84      6.82 o 
  -2   4   4      344.51      342.06      6.14 o 
  -1   4   4      765.78      798.71     15.02 o 
   0   4   4       77.06       75.91      3.27 o 
   1   4   4      395.60      443.41      3.61 o 
   2   4   4      952.94      992.59     11.90 o 
   3   4   4       87.07       96.64      2.20 o 
   4   4   4      169.79      176.93      1.58 o 
   5   4   4       68.39       64.71      2.97 o 
   6   4   4      165.05      165.01      3.80 o 
   7   4   4       23.49       22.63      1.43 o 
   8   4   4       42.00       42.91      1.25 o 
   9   4   4        3.27        3.88      1.48 o 
  -9   5   4       12.56        5.50      6.60 o 
  -8   5   4        6.99       10.78      2.20 o 
  -7   5   4       14.62       14.30      3.96 o 
  -6   5   4       35.29       34.11      1.98 o 
  -5   5   4        8.73       12.87      3.85 o 
  -4   5   4       37.71       44.12      0.85 o 
  -3   5   4      109.75      112.36      3.00 o 
  -2   5   4       88.23       88.88      1.96 o 
  -1   5   4      365.12      348.47      4.13 o 
   0   5   4      332.13      344.76      6.25 o 
   1   5   4       34.78       30.61      2.06 o 
   2   5   4       64.14       69.10      2.51 o 
   3   5   4      108.84      115.32      1.96 o 
   4   5   4        9.01        9.59      1.38 o 
   5   5   4      144.44      148.56      2.51 o 
   6   5   4       26.56       25.47      2.25 o 
   7   5   4       14.05       13.46      1.93 o 
   8   5   4        5.99        5.35      3.02 o 
  -8   6   4        5.96       10.56      4.07 o 
  -7   6   4       11.96       17.16      3.85 o 
  -6   6   4        6.74        5.50      4.51 o 
  -5   6   4       33.78       39.72      2.97 o 
  -4   6   4      251.38      231.10      5.57 o 
  -3   6   4       32.64       33.56      1.45 o 
  -2   6   4      100.80      120.35      1.82 o 
  -1   6   4      181.42      175.45      2.94 o 
   0   6   4       92.71       99.45      1.87 o 
   1   6   4      184.53      171.34      6.40 o 
   2   6   4        0.73        1.65      0.99 o 
   3   6   4        5.01        2.08      1.19 o 
   4   6   4       19.82       19.30      1.37 o 
   5   6   4       14.32       16.31      1.81 o 
   6   6   4       27.39       26.80      1.71 o 
   7   6   4        0.56        5.15      4.62 o 
   8   6   4        0.23        3.13      3.46 o 
  -7   7   4        2.91        7.92      4.29 o 
  -6   7   4        6.90        8.14      2.42 o 
  -5   7   4        1.17        2.09      0.73 o 
  -4   7   4      129.63      116.98      6.06 o 
  -3   7   4       83.11       86.03      3.05 o 
  -2   7   4       66.55       69.07      3.11 o 
  -1   7   4      136.76      140.37      3.78 o 
   0   7   4      117.50      114.65      4.63 o 
   1   7   4       82.12       84.89      3.12 o 
   2   7   4      148.26      145.49      3.20 o 
   3   7   4      178.87      168.83      2.15 o 
   4   7   4        4.83        5.02      3.30 o 
   5   7   4        4.66        8.25      1.65 o 
   6   7   4        3.28        3.84      2.53 o 
   7   7   4       18.67       20.14      2.47 o 
  -7   8   4        2.62        5.50      3.74 o 
  -5   8   4        6.63        5.14      1.46 o 
  -4   8   4        5.80        8.13      1.81 o 
  -3   8   4       65.46       64.49      2.16 o 
  -2   8   4       23.32       25.87      6.11 o 
  -1   8   4      172.33      182.91      5.79 o 
   0   8   4       46.05       48.34      2.53 o 
   1   8   4      138.51      122.14      2.58 o 
   2   8   4        9.64       12.66      2.82 o 
   3   8   4       58.70       57.09      3.72 o 
   4   8   4       16.58       15.30      2.13 o 
   5   8   4       10.19       11.88      3.06 o 
   6   8   4        1.21        2.31      2.86 o 
  -6   9   4       13.11       17.49      4.73 o 
  -5   9   4        8.35        6.34      1.65 o 
  -4   9   4       16.24       15.13      1.93 o 
  -3   9   4        2.93        7.15      2.06 o 
  -2   9   4       64.25       57.42      2.75 o 
  -1   9   4        2.84        2.97      1.16 o 
   0   9   4       22.20       23.99      3.14 o 
   1   9   4       25.37       23.59      2.38 o 
   2   9   4       11.89       10.60      1.47 o 
   3   9   4        0.91        2.75      1.87 o 
   5   9   4        8.48       13.53      2.49 o 
  -4  10   4        1.20        4.94      3.35 o 
  -3  10   4        8.51        9.39      2.62 o 
  -2  10   4        4.59        7.84      2.20 o 
  -1  10   4        4.77        7.14      2.31 o 
   0  10   4       21.35       20.54      3.77 o 
   1  10   4       14.57       11.23      2.62 o 
   2  10   4        7.90       13.93      2.09 o 
   3  10   4        9.97       11.95      1.76 o 
   4  10   4       22.54       18.04      4.84 o 
  -1  11   4        8.47        9.86      3.41 o 
   0  11   4        1.09        1.10      3.74 o 
   1  11   4        7.59       10.82      3.05 o 
  -9   0   5        9.37        6.49      2.42 o 
  -8   0   5       10.75       14.30      1.76 o 
  -7   0   5        3.99        5.50      1.10 o 
  -6   0   5       31.40       28.83      1.76 o 
  -5   0   5      163.30      187.11      1.76 o 
  -4   0   5      466.02      505.34      8.98 o 
  -3   0   5      101.54      117.83      2.20 o 
  -2   0   5     2026.79     2175.29     28.59 o 
  -1   0   5      294.30      316.47      4.77 o 
   0   0   5     1948.34     1913.66     17.96 o 
   1   0   5      269.32      280.41      3.33 o 
   2   0   5       92.86       97.88      3.97 o 
   3   0   5       39.46       41.82      2.20 o 
   4   0   5      244.91      281.62      2.21 o 
   5   0   5       76.33       80.81      2.42 o 
   6   0   5       33.97       33.34      2.31 o 
   7   0   5       51.11       49.41      1.87 o 
   8   0   5       29.39       26.73      2.75 o 
   9   0   5        0.01        1.32      2.64 o 
 -10   1   5        3.34        2.42      3.63 o 
  -9   1   5        3.22        3.30      2.09 o 
  -8   1   5       18.97       15.10      4.18 o 
  -7   1   5       12.56       13.37      0.49 o 
  -6   1   5       45.89       49.03      0.94 o 
  -5   1   5       16.48       13.92      0.77 o 
  -4   1   5       79.98       72.39      1.10 o 
  -3   1   5      907.16      887.94      9.46 o 
  -2   1   5      405.68      401.59      2.39 o 
  -1   1   5      200.71      183.21      4.98 o 
   0   1   5      309.29      306.03      1.93 o 
   1   1   5      292.66      276.53      9.98 o 
   2   1   5        9.36       10.45      0.76 o 
   3   1   5      895.03      954.10      7.22 o 
   4   1   5      177.47      177.45      2.94 o 
   5   1   5        7.80        9.98      1.24 o 
   6   1   5      135.29      128.51      2.65 o 
   7   1   5        0.79        4.32      1.48 o 
   8   1   5      100.42      103.67      3.07 o 
   9   1   5        9.15       10.64      2.31 o 
  -9   2   5        2.92        5.28      1.87 o 
  -8   2   5        7.55        7.81      2.97 o 
  -7   2   5       16.76       13.75      1.98 o 
  -6   2   5      114.31      120.72      3.63 o 
  -5   2   5      106.85      112.80      4.19 o 
  -4   2   5      242.19      228.22      4.03 o 
  -3   2   5       99.41       97.22      3.25 o 
  -2   2   5      199.27      215.78      1.65 o 
  -1   2   5      665.87      593.51      3.92 o 
   0   2   5      208.01      248.11      2.49 o 
   1   2   5       48.06       53.68      1.23 o 
   2   2   5     1950.43     2002.36     34.94 o 
   3   2   5      185.85      172.69      3.03 o 
   4   2   5       41.48       37.31      1.93 o 
   5   2   5      117.68      121.38      1.88 o 
   6   2   5       46.35       47.72      2.08 o 
   7   2   5       24.68       23.80      2.37 o 
   8   2   5        8.76       10.40      1.85 o 
   9   2   5        5.95        9.56      4.12 o 
  -9   3   5        2.80        3.41      1.32 o 
  -8   3   5        3.12        9.13      4.84 o 
  -7   3   5       63.11       57.23      2.97 o 
  -6   3   5       98.90      107.14      4.85 o 
  -5   3   5       50.61       51.40      2.86 o 
  -4   3   5       30.44       29.60      1.43 o 
  -3   3   5      394.31      387.19      4.07 o 
  -2   3   5      137.43      145.74      2.26 o 
  -1   3   5      195.95      207.39      1.57 o 
   0   3   5      440.68      417.94      6.83 o 
   1   3   5      612.83      711.39     10.70 o 
   2   3   5      737.92      769.31     24.04 o 
   3   3   5       68.76       68.49      1.48 o 
   4   3   5       36.55       34.01      1.60 o 
   5   3   5        4.94        5.74      1.47 o 
   6   3   5      122.78      124.06      4.02 o 
   7   3   5        3.66        4.08      1.44 o 
   8   3   5       28.76       23.47      1.93 o 
   9   3   5        1.88        2.20      2.31 o 
  -9   4   5        3.20        4.40      2.20 o 
  -8   4   5        3.31        6.49      2.75 o 
  -7   4   5       25.34       28.16      2.42 o 
  -6   4   5       74.06       75.51      4.07 o 
  -5   4   5       68.43       73.31      6.82 o 
  -4   4   5      152.76      149.88      2.08 o 
  -3   4   5       67.38       67.13      1.91 o 
  -2   4   5      402.47      378.67      2.37 o 
  -1   4   5       80.82       76.27      1.71 o 
   0   4   5      429.70      471.32      5.10 o 
   1   4   5      476.27      521.29      5.29 o 
   2   4   5      154.62      140.79      2.81 o 
   3   4   5      269.48      284.46      4.76 o 
   4   4   5        9.57        8.76      1.58 o 
   5   4   5       69.49       68.80      1.83 o 
   6   4   5       98.46       99.85      3.03 o 
   7   4   5       14.76       16.04      1.63 o 
   8   4   5       13.46       14.61      2.97 o 
   9   4   5        4.37        4.22      1.19 o 
  -9   5   5        1.07        1.10      2.53 o 
  -8   5   5       14.20       14.08      4.51 o 
  -7   5   5       89.00       81.46      4.84 o 
  -6   5   5       22.72       22.77      3.85 o 
  -5   5   5        4.26        8.14      2.09 o 
  -4   5   5       52.13       49.90      1.87 o 
  -3   5   5       90.73       87.90      1.09 o 
  -2   5   5       57.09       59.71      1.73 o 
  -1   5   5      217.45      247.65      3.49 o 
   0   5   5      332.08      330.23      4.22 o 
   1   5   5       19.68       17.71      1.20 o 
   2   5   5      146.58      132.28      1.97 o 
   3   5   5      101.46       91.43      3.14 o 
   4   5   5       35.55       41.25      1.65 o 
   5   5   5        7.30       10.16      1.39 o 
   6   5   5        8.94       10.48      1.57 o 
   7   5   5       28.69       28.04      2.45 o 
   8   5   5        8.17        7.19      1.34 o 
  -8   6   5        5.31       10.34      4.51 o 
  -7   6   5        8.72       13.31      2.64 o 
  -6   6   5       14.30       20.68      3.96 o 
  -5   6   5       71.93       77.27      5.83 o 
  -4   6   5       15.82       16.25      1.45 o 
  -3   6   5      103.54       96.47      1.18 o 
  -2   6   5       24.43       23.58      1.60 o 
  -1   6   5        1.34        2.63      1.59 o 
   0   6   5       25.88       30.57      1.83 o 
   1   6   5      218.74      223.79      3.55 o 
   2   6   5      165.42      176.88      5.73 o 
   3   6   5       84.69       81.12      1.65 o 
   4   6   5      152.82      148.79      3.47 o 
   5   6   5       37.82       37.81      2.04 o 
   6   6   5        4.18        6.67      2.00 o 
   7   6   5        1.04        1.79      1.36 o 
   8   6   5       25.98       21.42      2.82 o 
  -7   7   5        3.91        6.71      4.29 o 
  -6   7   5       13.87       12.32      3.96 o 
  -5   7   5       33.07       25.47      4.07 o 
  -4   7   5       71.62       73.30      1.91 o 
  -3   7   5       13.59       15.95      1.87 o 
  -2   7   5        7.19        8.32      1.32 o 
  -1   7   5       95.84       84.17      2.77 o 
   0   7   5      119.50      118.57      2.59 o 
   1   7   5       11.27       14.30      1.92 o 
   2   7   5       58.64       64.79      2.16 o 
   3   7   5       58.61       50.17      2.14 o 
   4   7   5       39.09       39.13      2.50 o 
   5   7   5       14.57       14.73      2.45 o 
   6   7   5        3.02        1.59      1.84 o 
   7   7   5       18.38       17.68      2.39 o 
  -6   8   5       18.01       12.32      6.27 o 
  -5   8   5        1.85        1.35      1.87 o 
  -4   8   5       46.11       47.09      2.51 o 
  -3   8   5       54.04       54.02      2.76 o 
  -2   8   5      225.09      231.63     10.75 o 
  -1   8   5       72.50       68.07      3.16 o 
   0   8   5       57.20       59.98      3.80 o 
   1   8   5       57.43       57.09      2.22 o 
   2   8   5       18.52       14.75      1.95 o 
   3   8   5       23.99       23.68      2.75 o 
   4   8   5       12.32        9.63      2.53 o 
   5   8   5        1.58        3.35      2.38 o 
   6   8   5        5.33        9.05      3.54 o 
  -5   9   5        7.72        7.15      1.81 o 
  -4   9   5       16.69       12.73      2.46 o 
  -3   9   5       21.45       25.14      3.64 o 
  -2   9   5       26.30       28.99      2.83 o 
  -1   9   5       12.41       12.88      3.74 o 
   0   9   5        0.70        3.19      2.09 o 
   1   9   5       27.23       28.74      3.52 o 
   2   9   5       10.91       12.76      2.03 o 
   3   9   5        1.18        5.46      2.64 o 
   4   9   5       15.43       13.41      2.41 o 
   5   9   5       13.44       10.94      2.98 o 
  -4  10   5        6.26        3.87      2.86 o 
  -3  10   5       18.57       18.31      2.80 o 
  -2  10   5        9.92       12.60      2.18 o 
  -1  10   5        9.64       10.95      2.28 o 
   0  10   5        6.52       10.56      3.19 o 
   1  10   5        9.32       10.64      2.80 o 
   2  10   5        5.56       10.72      3.26 o 
   3  10   5       11.20       12.91      3.04 o 
  -9   0   6        0.20        0.99      0.88 o 
  -8   0   6        0.37        1.32      0.77 o 
  -7   0   6       24.82       23.43      2.20 o 
  -6   0   6        7.81        7.92      1.87 o 
  -5   0   6      169.41      144.44      3.97 o 
  -4   0   6      583.22      633.20      8.44 o 
  -3   0   6       93.07       69.97      3.86 o 
  -2   0   6      441.21      422.99      6.89 o 
  -1   0   6      128.61      115.86      2.10 o 
   0   0   6      858.61      943.72      6.19 o 
   1   0   6       42.78       43.60      1.76 o 
   2   0   6      176.36      171.34      3.53 o 
   3   0   6      282.01      249.42      9.40 o 
   4   0   6       84.67       91.96      2.53 o 
   5   0   6       56.47       56.68      2.97 o 
   6   0   6        9.56        8.14      1.54 o 
   7   0   6      156.42      146.75      8.81 o 
   8   0   6      119.90      122.88      5.84 o 
   9   0   6        0.71        3.08      3.19 o 
  -9   1   6        3.91        2.97      1.98 o 
  -8   1   6        5.24        5.83      1.98 o 
  -7   1   6       18.12       17.46      1.27 o 
  -6   1   6      117.20      112.58      3.14 o 
  -5   1   6       80.38       79.76      1.76 o 
  -4   1   6      180.63      182.23      2.26 o 
  -3   1   6      237.68      237.58      1.74 o 
  -2   1   6     1312.06     1276.81      6.20 o 
  -1   1   6     1529.08     1540.39      5.09 o 
   0   1   6      226.27      251.99      3.50 o 
   1   1   6      362.69      374.37      5.16 o 
   2   1   6      166.89      157.55      1.57 o 
   3   1   6       33.42       32.55      1.67 o 
   4   1   6      224.52      231.22      4.58 o 
   5   1   6       15.13       15.89      1.59 o 
   6   1   6       29.39       25.62      1.71 o 
   7   1   6       56.98       62.14      2.91 o 
   8   1   6        8.24        5.54      2.14 o 
   9   1   6        4.13        5.60      1.99 o 
  -9   2   6        0.86        2.86      2.20 o 
  -8   2   6        3.84        3.96      1.76 o 
  -7   2   6       14.29       14.52      2.75 o 
  -6   2   6      119.56      119.18      4.30 o 
  -5   2   6       57.58       54.48      1.32 o 
  -4   2   6      246.33      243.21      5.74 o 
  -3   2   6       26.03       33.71      1.60 o 
  -2   2   6        8.40        7.08      1.11 o 
  -1   2   6      335.64      295.60      6.93 o 
   0   2   6      247.88      244.34      2.19 o 
   1   2   6      302.53      319.11      4.55 o 
   2   2   6       16.23       15.18      1.87 o 
   3   2   6      278.09      288.79     11.44 o 
   4   2   6       74.07       70.22      1.38 o 
   5   2   6       21.34       20.45      1.24 o 
   6   2   6      136.39      139.25      3.04 o 
   7   2   6       26.91       26.57      2.41 o 
   8   2   6       26.02       24.43      1.34 o 
   9   2   6        0.20        0.22      2.53 o 
  -9   3   6       27.59       21.56      3.96 o 
  -8   3   6       23.00       25.08      1.65 o 
  -7   3   6       90.17       85.65      4.29 o 
  -6   3   6       78.03       77.94      1.76 o 
  -5   3   6       66.37       66.05      2.75 o 
  -4   3   6       43.13       41.04      1.17 o 
  -3   3   6      103.85       99.75      1.98 o 
  -2   3   6       31.64       30.79      1.58 o 
  -1   3   6      210.88      192.78      2.87 o 
   0   3   6      502.80      505.64      9.78 o 
   1   3   6      201.94      211.41      5.80 o 
   2   3   6      305.97      306.59      4.09 o 
   3   3   6      150.49      156.71      5.40 o 
   4   3   6       27.28       26.98      1.05 o 
   5   3   6       30.98       33.85      1.07 o 
   6   3   6      177.68      180.77      3.22 o 
   7   3   6        2.00        4.01      2.91 o 
   8   3   6        7.74       10.43      1.67 o 
   9   3   6        8.02        8.05      3.09 o 
  -9   4   6        2.77        3.52      2.97 o 
  -8   4   6        5.79        5.83      3.19 o 
  -7   4   6        7.57        7.04      2.42 o 
  -6   4   6       54.86       54.69      2.42 o 
  -5   4   6        4.45        6.82      1.87 o 
  -4   4   6       21.33       21.66      1.10 o 
  -3   4   6      178.01      166.85      3.28 o 
  -2   4   6      107.79      108.84      1.18 o 
  -1   4   6      241.12      232.71      1.41 o 
   0   4   6       84.23      102.23      1.71 o 
   1   4   6      192.78      182.09      1.64 o 
   2   4   6      145.45      153.78      2.34 o 
   3   4   6       58.92       61.17      1.39 o 
   4   4   6       68.33       63.78      2.16 o 
   5   4   6       18.37       18.70      1.61 o 
   6   4   6      281.45      277.24      8.77 o 
   7   4   6       21.56       20.87      2.64 o 
   8   4   6        1.39        3.76      1.62 o 
  -8   5   6       12.55        9.46      3.63 o 
  -7   5   6        4.02       10.78      2.64 o 
  -6   5   6       62.47       64.93      3.19 o 
  -5   5   6       22.06       21.56      1.87 o 
  -4   5   6       39.37       31.93      1.45 o 
  -3   5   6      118.03      115.97      3.97 o 
  -2   5   6       92.70       85.34      1.91 o 
  -1   5   6      507.81      509.76      5.26 o 
   0   5   6      143.23      152.32      2.08 o 
   1   5   6      158.58      156.43      3.52 o 
   2   5   6       62.74       66.50      2.97 o 
   3   5   6       73.44       73.32      2.32 o 
   4   5   6       80.95       84.33      2.93 o 
   5   5   6       14.52       13.74      2.27 o 
   6   5   6       76.94       71.61      2.76 o 
   7   5   6        6.32        8.08      2.16 o 
   8   5   6       11.57       12.80      5.66 o 
  -8   6   6        6.66        6.38      3.63 o 
  -7   6   6        2.71        7.26      3.41 o 
  -6   6   6       17.73       24.09      3.96 o 
  -5   6   6      104.45      103.72      4.73 o 
  -4   6   6       13.98       14.16      0.94 o 
  -3   6   6       59.48       53.91      3.05 o 
  -2   6   6       54.23       51.07      1.98 o 
  -1   6   6       11.77       10.71      1.21 o 
   0   6   6       28.48       24.65      1.89 o 
   1   6   6       30.43       33.83      1.85 o 
   2   6   6        0.22        1.67      1.66 o 
   3   6   6       67.81       62.44      3.74 o 
   4   6   6       14.89       11.71      1.91 o 
   5   6   6        9.30        7.95      1.73 o 
   6   6   6       15.42       17.27      1.26 o 
   7   6   6        3.41        7.20      1.78 o 
  -7   7   6        9.63       14.30      4.29 o 
  -6   7   6       12.92       16.06      4.51 o 
  -5   7   6       10.77        9.76      0.84 o 
  -4   7   6      116.70      109.09      3.36 o 
  -3   7   6       54.11       48.23      2.01 o 
  -2   7   6       40.01       42.72      2.18 o 
  -1   7   6        2.45        4.40      1.56 o 
   0   7   6       31.67       32.05      2.63 o 
   1   7   6       77.67       65.81      3.17 o 
   2   7   6      118.30      127.63      3.70 o 
   3   7   6      113.44      134.90      2.96 o 
   4   7   6       65.62       56.37      2.95 o 
   5   7   6        5.33       12.48      7.37 o 
   6   7   6        0.38        3.63      2.36 o 
   7   7   6        6.59        7.08      1.81 o 
  -6   8   6        5.20        6.38      3.96 o 
  -5   8   6        9.88       10.05      0.99 o 
  -4   8   6       64.08       60.62      2.59 o 
  -3   8   6       51.72       58.98      1.87 o 
  -2   8   6       79.52       79.66      2.71 o 
  -1   8   6      153.60      168.89      5.12 o 
   0   8   6       17.48       14.87      1.56 o 
   1   8   6      134.79      130.29      3.87 o 
   2   8   6       16.28       11.68      2.07 o 
   3   8   6        0.67        2.09      2.09 o 
   4   8   6       16.48       14.85      3.34 o 
   5   8   6       28.15       29.65      4.43 o 
   6   8   6        3.54        2.86      2.37 o 
  -5   9   6        0.73        2.26      1.00 o 
  -4   9   6       16.13       16.84      2.28 o 
  -3   9   6       14.86       16.10      1.66 o 
  -1   9   6       25.17       30.73      4.18 o 
   0   9   6        9.05       13.59      2.09 o 
   1   9   6       24.29       25.31      2.43 o 
   2   9   6       36.63       39.96      3.22 o 
   3   9   6        2.48        1.87      2.86 o 
   4   9   6        6.98        7.59      2.51 o 
   5   9   6        5.00        3.58      2.40 o 
  -3  10   6       12.22       10.97      2.78 o 
  -2  10   6        8.64        7.18      2.93 o 
  -1  10   6        7.34        8.40      1.72 o 
   0  10   6        5.21        9.96      3.48 o 
   1  10   6       12.96       13.55      2.66 o 
   2  10   6       15.47       11.32      2.20 o 
   3  10   6        2.63        3.58      3.03 o 
  -8   0   7       44.55       45.33      2.20 o 
  -7   0   7       22.49       18.04      1.43 o 
  -5   0   7       11.06       11.22      1.10 o 
  -4   0   7       11.68       12.32      1.87 o 
  -3   0   7       65.08       64.96      2.64 o 
  -2   0   7      447.62      476.20      4.33 o 
  -1   0   7      119.21      120.86      3.64 o 
   0   0   7       23.88       22.23      0.99 o 
   1   0   7      511.92      497.70     10.45 o 
   2   0   7      417.39      375.53      5.21 o 
   3   0   7       35.07       33.34      1.54 o 
   4   0   7       87.11      109.24      2.09 o 
   5   0   7       72.39       69.35      2.20 o 
   6   0   7        0.03        1.87      1.87 o 
   7   0   7        3.27        4.51      2.42 o 
   8   0   7        0.06        0.55      3.19 o 
   9   0   7        0.02        2.31      1.87 o 
  -9   1   7        3.62        5.72      2.09 o 
  -8   1   7        4.64        4.07      1.65 o 
  -7   1   7        1.14        1.91      0.92 o 
  -6   1   7      215.09      209.57      4.74 o 
  -5   1   7        5.61        3.35      1.26 o 
  -4   1   7       93.58       89.97      1.87 o 
  -3   1   7      166.25      163.71      2.19 o 
  -2   1   7       64.85       63.84      1.60 o 
  -1   1   7      536.98      641.07      6.49 o 
   0   1   7      449.35      440.10      5.61 o 
   1   1   7      397.38      365.64      7.71 o 
   2   1   7      611.78      600.29      4.64 o 
   3   1   7       51.77       56.20      1.93 o 
   4   1   7       24.85       23.54      1.71 o 
   5   1   7      135.81      128.07      4.79 o 
   6   1   7       61.90       61.00      1.38 o 
   7   1   7       85.66       89.88      3.49 o 
   8   1   7       27.93       30.46      2.92 o 
   9   1   7        5.28        5.02      2.30 o 
  -9   2   7        4.95        6.05      1.43 o 
  -8   2   7        2.37        2.09      1.54 o 
  -7   2   7        5.80        5.50      1.43 o 
  -6   2   7      163.17      166.73      3.42 o 
  -5   2   7      291.82      285.35      6.79 o 
  -4   2   7       24.89       19.92      1.21 o 
  -3   2   7      141.35      151.23      2.57 o 
  -2   2   7        7.62        8.82      0.73 o 
  -1   2   7      162.03      176.30      2.12 o 
   0   2   7      151.70      173.84      6.95 o 
   1   2   7      118.77      117.72      2.48 o 
   2   2   7      528.87      571.48      7.16 o 
   3   2   7       75.63       92.44      1.61 o 
   4   2   7       16.78       18.45      1.43 o 
   5   2   7       51.02       48.10      1.95 o 
   6   2   7       76.18       77.70      2.40 o 
   7   2   7        9.39        9.14      1.90 o 
   8   2   7        5.39        5.59      1.85 o 
   9   2   7        7.30        7.13      2.21 o 
  -9   3   7        0.45        3.19      2.53 o 
  -8   3   7        2.05        3.85      2.09 o 
  -7   3   7       15.97       17.16      2.20 o 
  -6   3   7       43.25       40.60      3.85 o 
  -5   3   7        2.34        4.84      2.42 o 
  -4   3   7       20.70       20.73      1.00 o 
  -3   3   7      113.74      116.76      3.07 o 
  -2   3   7      358.55      352.99      3.71 o 
  -1   3   7      333.93      327.32      5.42 o 
   0   3   7      739.73      742.69      6.31 o 
   1   3   7      179.50      191.54      2.47 o 
   2   3   7       19.47       15.07      1.80 o 
   3   3   7       81.80       85.74      3.04 o 
   4   3   7      210.03      189.55      7.28 o 
   5   3   7        2.95        5.15      1.51 o 
   6   3   7       49.53       55.92      3.53 o 
   7   3   7       18.70       20.35      2.80 o 
   8   3   7        2.41        4.47      1.66 o 
  -9   4   7        4.73        4.51      2.53 o 
  -8   4   7        4.47        5.50      2.31 o 
  -7   4   7       18.44       13.53      4.84 o 
  -6   4   7      289.77      284.79      5.63 o 
  -5   4   7       69.70       73.86      7.37 o 
  -4   4   7       53.65       50.49      0.95 o 
  -3   4   7      145.72      151.20      2.18 o 
  -2   4   7       42.61       40.59      1.79 o 
  -1   4   7      236.17      215.55      3.42 o 
   0   4   7       73.15       67.27      2.62 o 
   1   4   7       69.56       75.10      3.74 o 
   2   4   7       68.01       59.02      1.82 o 
   3   4   7      108.83      114.24      2.09 o 
   4   4   7       13.03       15.34      1.42 o 
   5   4   7      200.57      203.67      4.55 o 
   6   4   7       39.18       37.92      2.43 o 
   7   4   7       32.39       31.91      2.16 o 
   8   4   7        2.05        3.19      1.87 o 
  -8   5   7        6.71       15.84      3.41 o 
  -7   5   7        3.19        6.16      4.18 o 
  -6   5   7        9.99        8.14      5.06 o 
  -5   5   7       43.55       45.33      6.27 o 
  -4   5   7       78.24       71.41      1.42 o 
  -3   5   7       38.15       33.00      1.71 o 
  -2   5   7      211.29      218.41      5.78 o 
  -1   5   7       16.08       15.92      1.22 o 
   0   5   7      236.55      229.07      4.10 o 
   1   5   7      156.54      154.48      3.72 o 
   2   5   7       18.35       18.59      2.19 o 
   3   5   7       74.69       78.68      4.68 o 
   4   5   7       93.21      102.92      2.70 o 
   5   5   7       40.10       37.58      2.25 o 
   6   5   7       22.06       22.95      1.20 o 
   7   5   7        1.30        4.33      1.47 o 
   8   5   7        0.39        3.96      2.09 o 
  -8   6   7       10.05       10.56      3.41 o 
  -7   6   7        0.58        4.84      3.63 o 
  -6   6   7        7.53        9.35      4.84 o 
  -5   6   7       10.81       12.87      2.42 o 
  -4   6   7       53.37       52.99      1.35 o 
  -3   6   7       66.80       66.97      1.56 o 
  -2   6   7       40.74       38.46      1.65 o 
  -1   6   7       93.11       95.61      3.09 o 
   0   6   7       19.89       18.48      1.76 o 
   1   6   7      109.59      106.36      4.74 o 
   2   6   7       40.60       46.88      2.57 o 
   3   6   7       50.34       61.15      2.09 o 
   4   6   7      286.75      268.93      6.01 o 
   5   6   7       43.53       40.60      2.55 o 
   6   6   7        7.87       10.04      2.42 o 
   7   6   7        0.23        0.77      1.54 o 
  -7   7   7        3.39        4.07      2.20 o 
  -6   7   7       23.74       21.56      4.62 o 
  -5   7   7       17.28       14.17      1.43 o 
  -4   7   7      108.84      106.08      3.05 o 
  -3   7   7       45.25       50.96      3.25 o 
  -2   7   7       64.41       63.18      2.36 o 
  -1   7   7      190.25      200.94      3.85 o 
   0   7   7       53.85       53.75      1.23 o 
   1   7   7      113.50      112.21      3.50 o 
   2   7   7       28.64       29.51      3.74 o 
   3   7   7        3.93        6.08      2.46 o 
   4   7   7        7.03        7.27      1.76 o 
   5   7   7        1.62        4.62      2.75 o 
   6   7   7        7.26        8.67      2.90 o 
  -6   8   7       11.82        8.91      4.40 o 
  -5   8   7        8.46        7.34      1.37 o 
  -4   8   7       27.17       25.69      2.11 o 
  -3   8   7       15.93       15.99      2.25 o 
  -2   8   7       84.60       77.25      3.19 o 
  -1   8   7       65.77       72.61      3.37 o 
   0   8   7       34.78       37.48      2.44 o 
   1   8   7       31.11       30.23      2.00 o 
   2   8   7       23.48       19.21      3.04 o 
   3   8   7       11.00        8.87      3.38 o 
   4   8   7        7.76       10.87      2.35 o 
   5   8   7        6.71        7.44      2.19 o 
  -5   9   7        1.89        2.11      0.97 o 
  -4   9   7        3.77        6.75      2.24 o 
  -3   9   7       54.21       47.83      4.73 o 
  -2   9   7       13.28       14.64      3.16 o 
  -1   9   7       24.74       27.43      3.32 o 
   0   9   7       26.29       23.39      2.14 o 
   1   9   7       29.78       21.98      3.50 o 
   2   9   7        7.10       12.54      3.27 o 
   3   9   7        8.89        7.64      2.41 o 
   4   9   7        2.95        5.94      2.10 o 
  -3  10   7       29.87       26.76      2.31 o 
  -2  10   7        2.97        4.02      1.87 o 
  -1  10   7        9.07       13.46      2.04 o 
   0  10   7       11.68       18.86      2.78 o 
   1  10   7       43.14       41.95      3.51 o 
   2  10   7        4.55        6.93      2.57 o 
  -9   0   8        9.34       10.56      1.98 o 
  -8   0   8        0.81        5.06      2.20 o 
  -7   0   8        5.35        7.04      1.43 o 
  -6   0   8      132.49      121.39      2.97 o 
  -5   0   8      219.57      211.57      3.86 o 
  -4   0   8      184.81      171.17      3.53 o 
  -3   0   8        0.03        0.44      1.32 o 
  -2   0   8      450.52      418.12      5.43 o 
  -1   0   8     4309.31     4672.73     37.74 o 
   0   0   8     2154.27     2139.43     21.90 o 
   1   0   8        0.37        0.55      1.65 o 
   2   0   8      674.55      653.03     13.69 o 
   3   0   8        0.45        3.41      1.43 o 
   4   0   8       56.46       61.31      1.54 o 
   5   0   8       50.44       54.25      3.96 o 
   6   0   8       41.66       42.25      2.20 o 
   7   0   8       62.17       66.03      4.84 o 
   8   0   8       27.03       25.08      2.97 o 
   9   0   8        1.83        7.26      3.19 o 
  -9   1   8        1.75        2.20      1.43 o 
  -8   1   8        1.96        1.65      0.22 o 
  -7   1   8       54.45       48.75      1.22 o 
  -6   1   8       25.46       23.76      0.79 o 
  -5   1   8      123.43      117.88      2.53 o 
  -4   1   8      190.79      186.29      1.59 o 
  -3   1   8       47.29       52.11      1.65 o 
  -2   1   8      413.21      419.78     11.47 o 
  -1   1   8      597.21      617.69      8.29 o 
   0   1   8      209.95      245.82      3.26 o 
   1   1   8       18.56       16.93      1.71 o 
   2   1   8      186.70      180.05      3.16 o 
   3   1   8       63.71       72.16      2.86 o 
   4   1   8       18.49       17.25      1.24 o 
   5   1   8       17.54       18.14      1.82 o 
   6   1   8       16.49       19.66      2.36 o 
   7   1   8        4.32        5.66      1.74 o 
   8   1   8        2.45        6.38      2.31 o 
  -9   2   8        4.32        4.84      1.76 o 
  -8   2   8        3.11        4.07      3.63 o 
  -7   2   8       55.62       57.22      2.97 o 
  -6   2   8      253.20      249.13      6.29 o 
  -5   2   8        9.41        8.46      0.55 o 
  -4   2   8       44.89       49.00      1.87 o 
  -3   2   8       17.31       15.97      0.85 o 
  -2   2   8      449.21      441.27      5.35 o 
  -1   2   8      237.21      258.41      2.57 o 
   0   2   8      437.42      483.66      5.17 o 
   1   2   8      139.35      137.38      2.73 o 
   2   2   8      173.19      173.95      1.64 o 
   3   2   8      104.74      101.78      1.87 o 
   4   2   8      120.61      117.69      2.15 o 
   5   2   8       42.16       39.80      2.48 o 
   6   2   8       85.98       87.01      2.24 o 
   7   2   8       55.98       56.05      2.87 o 
   8   2   8        2.14        2.24      1.53 o 
  -9   3   8        4.79        7.92      3.41 o 
  -8   3   8        5.65        8.36      3.41 o 
  -7   3   8        9.03       11.44      3.41 o 
  -6   3   8       38.10       36.86      4.07 o 
  -5   3   8       39.63       39.49      2.15 o 
  -4   3   8       15.09       15.34      1.19 o 
  -3   3   8      100.81      105.71      1.86 o 
  -2   3   8      101.63       92.50      1.99 o 
  -1   3   8      198.52      180.10      3.59 o 
   0   3   8      202.62      210.92      3.42 o 
   1   3   8       83.70       72.64      2.26 o 
   2   3   8      285.39      292.89      7.40 o 
   3   3   8        7.21        6.06      2.14 o 
   4   3   8      165.98      175.48      1.87 o 
   5   3   8      147.95      153.29      8.54 o 
   6   3   8       77.63       78.26      4.49 o 
   7   3   8       15.51       14.90      2.10 o 
   8   3   8        2.80        6.76      1.78 o 
  -8   4   8        9.23        9.68      3.08 o 
  -7   4   8        6.65        1.54      2.97 o 
  -6   4   8        1.99        4.62      2.86 o 
  -5   4   8       48.58       45.91      2.53 o 
  -4   4   8       59.49       52.20      1.97 o 
  -3   4   8       27.29       28.27      1.81 o 
  -2   4   8       80.63       82.39      1.71 o 
  -1   4   8        4.30        3.45      2.25 o 
   0   4   8       81.39       72.11      2.81 o 
   1   4   8       86.42       81.49      1.88 o 
   2   4   8      189.79      175.48      4.85 o 
   3   4   8      240.99      226.88      3.46 o 
   4   4   8      107.60      106.17      2.37 o 
   5   4   8      131.46      134.87      4.96 o 
   6   4   8       28.68       20.77      2.59 o 
   7   4   8        8.70        6.52      1.77 o 
   8   4   8        3.06        4.64      2.97 o 
  -8   5   8       11.21       15.07      3.08 o 
  -7   5   8        7.66        9.68      3.30 o 
  -6   5   8        2.87        3.41      3.19 o 
  -5   5   8        3.66        2.37      0.82 o 
  -4   5   8        7.36        8.06      1.34 o 
  -3   5   8       86.11       84.00      4.18 o 
  -2   5   8       25.71       22.12      1.43 o 
  -1   5   8       33.43       40.16      1.30 o 
   0   5   8      236.00      228.95      4.25 o 
   1   5   8       48.42       49.65      2.13 o 
   2   5   8       40.35       39.71      1.90 o 
   3   5   8       79.16       73.85      4.84 o 
   4   5   8       12.43        8.27      1.82 o 
   5   5   8       50.92       53.11      1.37 o 
   6   5   8       19.20       20.27      2.50 o 
   7   5   8        9.64       11.34      2.86 o 
  -7   6   8        2.81        3.41      3.74 o 
  -6   6   8       35.20       32.56      4.18 o 
  -5   6   8       51.97       54.46      3.85 o 
  -4   6   8       69.76       78.42      2.60 o 
  -3   6   8      154.30      149.01      5.18 o 
  -2   6   8       77.17       75.01      2.21 o 
  -1   6   8        3.64        2.60      2.20 o 
   0   6   8      101.21      112.63      3.75 o 
   1   6   8      107.67       99.12      4.68 o 
   2   6   8      132.65      119.67      3.25 o 
   3   6   8       20.93       19.80      1.90 o 
   4   6   8       61.08       64.85      3.61 o 
   5   6   8       19.42       16.26      1.91 o 
   6   6   8       13.49       11.06      2.25 o 
   7   6   8        0.37        9.68      4.73 o 
  -7   7   8        2.37        5.06      1.98 o 
  -6   7   8       10.00       10.12      3.96 o 
  -5   7   8       57.56       51.61      3.36 o 
  -4   7   8        9.94        9.02      1.13 o 
  -3   7   8        7.74        8.90      1.15 o 
  -2   7   8       61.53       59.69      3.08 o 
  -1   7   8       16.12       14.73      2.85 o 
   0   7   8       52.62       49.77      3.62 o 
   1   7   8        5.00        5.59      1.19 o 
   2   7   8       76.32       60.18      2.88 o 
   3   7   8        2.19        3.01      2.09 o 
   4   7   8       11.58       11.51      1.89 o 
   5   7   8       13.64       10.21      3.68 o 
   6   7   8       14.37       13.48      2.68 o 
  -6   8   8        1.30       12.32      2.53 o 
  -5   8   8       14.31       12.19      1.57 o 
  -4   8   8       22.54       20.68      3.30 o 
  -3   8   8       29.70       35.99      1.50 o 
  -2   8   8       96.78      100.21     13.10 o 
  -1   8   8       35.47       36.82      3.23 o 
   0   8   8       23.16       19.33      3.17 o 
   1   8   8        0.60        4.90      2.56 o 
   2   8   8        9.60        7.30      2.25 o 
   3   8   8        7.20        8.12      2.09 o 
   4   8   8        0.46        2.18      1.54 o 
   5   8   8       14.83       12.79      3.75 o 
  -4   9   8        4.82        3.18      1.98 o 
  -3   9   8       20.04       19.26      2.86 o 
  -2   9   8       28.07       30.06      4.35 o 
  -1   9   8        8.54        9.28      1.38 o 
   0   9   8        5.12        8.69      1.87 o 
   1   9   8        7.42       10.64      2.94 o 
   2   9   8       11.36       11.45      3.05 o 
   3   9   8        3.90        6.76      2.72 o 
   4   9   8        8.76        6.33      3.63 o 
  -2  10   8        2.23        5.22      2.43 o 
  -1  10   8        6.33        6.46      2.77 o 
   0  10   8        5.06        4.70      2.75 o 
   1  10   8        1.96        6.98      3.06 o 
   2  10   8        9.13       10.04      2.40 o 
  -9   0   9       10.05        7.04      0.88 o 
  -8   0   9        5.47        7.04      1.54 o 
  -7   0   9       35.35       35.65      0.77 o 
  -6   0   9       20.58       21.89      0.66 o 
  -5   0   9      857.50      826.30     13.46 o 
  -4   0   9       11.82       15.29      0.99 o 
  -3   0   9       67.82       61.87      3.63 o 
  -2   0   9        1.42        4.07      1.32 o 
  -1   0   9       47.76       51.84      2.86 o 
   1   0   9      106.95      107.21      2.75 o 
   2   0   9      198.69      221.43      7.94 o 
   3   0   9      226.84      205.02      4.74 o 
   4   0   9       16.02       15.62      1.87 o 
   5   0   9      138.18      128.12      2.97 o 
   6   0   9       51.93       48.09      5.06 o 
   7   0   9       21.70       17.71      3.63 o 
   8   0   9        9.73        8.36      2.64 o 
  -8   1   9        1.46        2.13      1.21 o 
  -7   1   9       19.75       18.04      1.71 o 
  -6   1   9       29.25       29.96      2.19 o 
  -5   1   9      108.31      111.14      2.85 o 
  -4   1   9       30.30       32.84      1.65 o 
  -3   1   9      363.93      381.15     11.67 o 
  -2   1   9      163.93      179.81      3.97 o 
  -1   1   9      213.39      231.92      4.03 o 
   0   1   9      179.86      181.35      3.16 o 
   1   1   9       22.16       24.01      1.87 o 
   2   1   9       79.02       87.90      2.15 o 
   3   1   9      114.18      117.89     10.02 o 
   4   1   9        3.19        3.08      2.09 o 
   5   1   9      164.88      165.92      2.28 o 
   6   1   9       36.67       33.34      3.30 o 
   7   1   9       18.89       19.47      2.72 o 
   8   1   9        9.38        9.12      2.58 o 
  -9   2   9        0.31        1.98      2.20 o 
  -8   2   9        4.24        7.04      1.98 o 
  -7   2   9       14.45       18.04      3.08 o 
  -6   2   9       22.61       20.79      1.38 o 
  -5   2   9      200.98      197.31      3.98 o 
  -4   2   9       21.07       22.64      1.24 o 
  -3   2   9       36.27       30.93      1.10 o 
  -2   2   9        0.44        1.84      1.32 o 
  -1   2   9      100.03      108.94      2.45 o 
   0   2   9      967.51      997.54     10.58 o 
   1   2   9       93.78       83.83      3.03 o 
   2   2   9      248.53      227.04      2.54 o 
   3   2   9       18.55       20.95      1.93 o 
   4   2   9       12.23       14.23      1.58 o 
   5   2   9       55.49       52.14      2.87 o 
   6   2   9        0.61        3.23      1.48 o 
   7   2   9       50.88       54.25      2.46 o 
   8   2   9       12.81       10.33      1.94 o 
  -8   3   9        2.71        4.18      4.40 o 
  -7   3   9       20.58       19.80      2.97 o 
  -6   3   9       38.26       38.84      2.86 o 
  -5   3   9       18.18       19.99      1.46 o 
  -4   3   9      204.78      197.57      4.29 o 
  -3   3   9       11.80       11.77      1.12 o 
  -2   3   9      198.97      214.81      3.35 o 
  -1   3   9        4.66        2.65      1.36 o 
   0   3   9      506.82      541.61      9.31 o 
   1   3   9      126.72      130.85      1.85 o 
   2   3   9      102.22      130.84      2.19 o 
   3   3   9       15.80       20.73      2.04 o 
   4   3   9      228.28      223.97      6.89 o 
   5   3   9       44.56       41.10      2.28 o 
   6   3   9       88.84       88.36      4.18 o 
   7   3   9        2.37        1.24      2.38 o 
   8   3   9        4.85        5.07      3.26 o 
  -7   4   9        3.54        5.72      2.97 o 
  -6   4   9       26.96       30.69      2.53 o 
  -5   4   9      102.53      104.16      4.07 o 
  -4   4   9       50.06       49.96      2.36 o 
  -3   4   9       94.78       91.83      2.43 o 
  -2   4   9       17.32       18.61      1.47 o 
  -1   4   9       96.43      105.45      2.28 o 
   0   4   9      133.29      139.50     15.87 o 
   1   4   9       12.28       10.78      1.58 o 
   2   4   9      323.30      318.30      6.46 o 
   3   4   9      126.39      125.90      3.15 o 
   4   4   9      122.23      115.28      4.24 o 
   5   4   9       59.96       60.84      6.88 o 
   6   4   9       11.63        8.57      2.16 o 
   7   4   9        6.82        5.80      1.78 o 
  -8   5   9        3.34        5.28      3.30 o 
  -7   5   9       10.28       13.31      4.40 o 
  -6   5   9        0.39        3.30      2.09 o 
  -5   5   9        8.59        8.66      0.76 o 
  -4   5   9       23.01       22.49      1.73 o 
  -3   5   9        9.94        9.63      0.98 o 
  -2   5   9       61.87       65.78      2.00 o 
  -1   5   9       39.44       42.78      1.71 o 
   0   5   9       79.47       78.64      1.52 o 
   1   5   9       69.95       71.58      3.12 o 
   2   5   9      344.41      315.23      4.25 o 
   3   5   9       83.03       76.34      2.34 o 
   4   5   9       91.19       84.19      2.91 o 
   5   5   9      153.84      156.15      6.61 o 
   6   5   9       18.01       17.65      2.17 o 
   7   5   9        3.01        0.77      4.95 o 
  -6   6   9        1.43        4.18      3.19 o 
  -5   6   9        7.32        8.39      1.76 o 
  -4   6   9       22.44       23.24      2.59 o 
  -3   6   9       16.03       15.98      1.24 o 
  -2   6   9       58.85       62.12      2.77 o 
  -1   6   9       13.10       14.06      1.53 o 
   0   6   9      283.28      273.55      5.24 o 
   1   6   9       28.28       30.70      2.48 o 
   2   6   9       62.64       62.78      2.59 o 
   3   6   9       26.43       25.33      6.05 o 
   4   6   9        1.53        1.78      1.27 o 
   5   6   9        9.37        8.48      2.32 o 
   6   6   9        1.60        0.44      1.65 o 
  -6   7   9        9.44        6.82      2.97 o 
  -5   7   9        7.64        7.65      2.31 o 
  -4   7   9       56.68       53.30      2.20 o 
  -3   7   9       45.81       48.47      2.35 o 
  -2   7   9        7.99        6.41      1.53 o 
  -1   7   9        5.28        9.16      1.69 o 
   0   7   9       69.53       74.07      4.01 o 
   1   7   9       46.62       48.49      2.88 o 
   2   7   9       30.85       31.75      1.90 o 
   3   7   9        5.41       10.52      3.19 o 
   4   7   9       15.80       17.98      2.93 o 
   5   7   9        4.36        6.05      2.31 o 
   6   7   9        7.31        7.92      1.99 o 
  -5   8   9        6.17        6.30      0.88 o 
  -4   8   9       21.69       27.30      4.01 o 
  -3   8   9       40.99       43.94      2.58 o 
  -2   8   9        7.83        6.07      1.89 o 
  -1   8   9       39.43       40.22      3.13 o 
   0   8   9        7.13       10.25      2.08 o 
   1   8   9        9.07       10.56      2.93 o 
   2   8   9        0.58        6.05      5.72 o 
   3   8   9       22.91       21.23      3.29 o 
   4   8   9        2.07        5.72      4.40 o 
   5   8   9       11.33       12.13      2.62 o 
  -4   9   9        5.54        7.38      2.09 o 
  -3   9   9       35.04       32.98      4.33 o 
  -2   9   9       10.28        8.59      2.47 o 
  -1   9   9       19.09       15.98      3.15 o 
   0   9   9        4.86        7.60      3.35 o 
   1   9   9        4.67        6.85      2.67 o 
   2   9   9       14.76       20.09      3.34 o 
   3   9   9        7.84       11.72      3.11 o 
  -1  10   9        1.31        2.91      2.31 o 
   0  10   9        3.18        5.78      2.60 o 
  -9   0  10       25.61       20.35      1.54 o 
  -8   0  10        9.86       11.00      1.76 o 
  -7   0  10       78.95       77.93      4.73 o 
  -6   0  10       16.97       18.59      3.19 o 
  -5   0  10      174.71      174.58      6.17 o 
  -4   0  10      521.09      507.60     22.48 o 
  -3   0  10       23.23       19.80      2.09 o 
  -2   0  10        0.02        2.75      0.88 o 
  -1   0  10       13.59       17.49      1.98 o 
   0   0  10       51.77       54.70      2.97 o 
   1   0  10        1.91        4.07      1.21 o 
   2   0  10      246.66      245.93      4.19 o 
   3   0  10        2.34        2.09      1.54 o 
   4   0  10       21.00       19.14      2.64 o 
   5   0  10       21.87       21.23      4.29 o 
   6   0  10       46.26       48.52      5.50 o 
   7   0  10        8.46        6.05      2.64 o 
   8   0  10        7.61        9.35      3.08 o 
  -9   1  10        3.76        3.74      0.99 o 
  -8   1  10        5.04        4.76      0.71 o 
  -7   1  10        9.55        9.29      1.20 o 
  -6   1  10       69.35       72.63      1.74 o 
  -5   1  10      198.76      213.41      2.57 o 
  -4   1  10       69.24       72.64      1.75 o 
  -3   1  10      251.99      252.14      5.30 o 
  -2   1  10       21.55       21.08      1.71 o 
  -1   1  10       68.98       71.65      2.16 o 
   0   1  10      493.97      519.40      5.57 o 
   1   1  10      163.67      158.54      2.17 o 
   2   1  10       29.68       28.31      1.89 o 
   3   1  10       29.70       34.39      2.15 o 
   4   1  10        8.95       11.56      2.20 o 
   5   1  10       74.85       77.20      2.45 o 
   6   1  10       35.63       33.67      2.37 o 
   7   1  10       59.64       59.19      3.41 o 
   8   1  10       29.72       28.94      2.41 o 
  -9   2  10        2.94        4.95      2.64 o 
  -8   2  10        3.06        3.19      4.51 o 
  -7   2  10        6.00        4.42      0.82 o 
  -6   2  10       11.63       13.82      1.32 o 
  -5   2  10      137.67      145.02      4.46 o 
  -4   2  10      123.88      114.27      2.09 o 
  -3   2  10      126.93      126.44      1.46 o 
  -2   2  10      168.85      165.24      3.28 o 
  -1   2  10        4.43        4.78      0.97 o 
   0   2  10       51.41       50.89      2.12 o 
   1   2  10      241.66      233.63      4.87 o 
   2   2  10      409.09      402.96      3.19 o 
   3   2  10        8.42        7.16      1.58 o 
   4   2  10        7.52        6.56      1.44 o 
   5   2  10      100.01      100.04      7.05 o 
   6   2  10       72.18       74.47      2.17 o 
   7   2  10        7.77        7.95      2.50 o 
   8   2  10        7.13        9.19      2.18 o 
  -8   3  10        0.23        5.72      2.42 o 
  -7   3  10       20.06       21.23      4.62 o 
  -6   3  10       15.05       13.55      2.86 o 
  -5   3  10       49.21       44.66      1.54 o 
  -4   3  10       52.34       54.45      2.75 o 
  -3   3  10       25.98       25.44      1.88 o 
  -2   3  10       33.39       34.11      1.98 o 
  -1   3  10       80.76       81.57      2.97 o 
   0   3  10      201.41      190.20      2.37 o 
   1   3  10      167.09      154.92      3.31 o 
   2   3  10       79.80       79.24      2.64 o 
   3   3  10      120.08      125.22      7.54 o 
   4   3  10       21.66       19.14      2.22 o 
   5   3  10      144.32      136.93      2.75 o 
   6   3  10        1.63        6.56      1.82 o 
   7   3  10        5.46        6.63      1.69 o 
  -8   4  10        0.98        3.08      2.20 o 
  -7   4  10        0.41        2.86      2.20 o 
  -6   4  10       13.32       15.62      2.86 o 
  -5   4  10       55.06       56.56      1.44 o 
  -4   4  10        7.16        7.50      1.21 o 
  -3   4  10        0.17        1.54      0.88 o 
  -2   4  10       10.81       11.68      1.37 o 
  -1   4  10       61.32       65.20      1.69 o 
   0   4  10      220.50      226.29      3.97 o 
   1   4  10      468.54      489.41      7.28 o 
   2   4  10       33.28       38.02      2.86 o 
   3   4  10       88.46       81.70      6.22 o 
   4   4  10       78.53       76.14      4.05 o 
   5   4  10       24.62       26.53      3.13 o 
   6   4  10       45.89       42.54      2.46 o 
   7   4  10        0.15        4.92      2.51 o 
  -7   5  10        2.04        4.40      3.41 o 
  -6   5  10        6.16        6.82      2.97 o 
  -5   5  10       11.68       11.90      1.26 o 
  -4   5  10        0.89        2.89      1.22 o 
  -3   5  10        8.23        9.20      2.20 o 
  -2   5  10       27.02       28.46      2.15 o 
  -1   5  10       31.78       29.76      2.57 o 
   0   5  10       40.29       36.89      2.54 o 
   1   5  10       35.81       38.59      1.43 o 
   2   5  10      121.78      113.67      1.80 o 
   3   5  10       26.13       21.37      3.08 o 
   4   5  10       44.57       40.67      2.81 o 
   5   5  10        1.98        3.12      2.55 o 
   6   5  10        4.41        5.91      2.77 o 
   7   5  10        8.14        9.53      2.51 o 
  -7   6  10        3.79        7.59      4.07 o 
  -6   6  10        1.76        1.10      3.96 o 
  -5   6  10       26.24       24.00      2.02 o 
  -4   6  10       61.30       59.54      1.96 o 
  -3   6  10       56.78       60.45      3.80 o 
  -2   6  10       51.50       49.91      3.91 o 
  -1   6  10       33.50       37.88      2.16 o 
   0   6  10       66.32       66.51      2.71 o 
   1   6  10       94.29       91.88      2.12 o 
   2   6  10       59.48       60.07      1.96 o 
   3   6  10       20.80       21.56      2.42 o 
   4   6  10       44.25       46.94      1.95 o 
   5   6  10        4.02        3.76      2.47 o 
   6   6  10        5.71        6.96      3.24 o 
  -6   7  10        2.33        4.51      2.53 o 
  -5   7  10       61.49       57.49      3.17 o 
  -3   7  10       15.85       13.43      2.43 o 
  -2   7  10       84.73       77.06      7.82 o 
  -1   7  10       83.20       73.56      2.10 o 
   0   7  10       24.93       23.91      2.83 o 
   1   7  10        7.29        8.87      2.26 o 
   2   7  10       22.73       23.70      2.93 o 
   3   7  10       87.67       79.45      2.64 o 
   5   7  10        1.82        3.68      2.55 o 
  -5   8  10        5.20        4.40      1.47 o 
  -4   8  10        7.89        6.37      1.32 o 
  -3   8  10        0.24        1.84      1.88 o 
  -2   8  10       21.15       18.30      3.22 o 
  -1   8  10        1.51        3.19      2.53 o 
   0   8  10       21.30       19.85      2.58 o 
   1   8  10       15.62       17.50      3.48 o 
   2   8  10       13.52       11.82      2.06 o 
   3   8  10        5.60        5.87      2.76 o 
   4   8  10        0.46        4.68      3.30 o 
  -3   9  10       15.32       17.53      2.58 o 
  -2   9  10        6.90        7.78      1.43 o 
  -1   9  10        3.48        9.51      2.36 o 
   0   9  10        4.16        7.94      1.86 o 
   1   9  10        0.67        4.31      2.21 o 
   2   9  10        0.96        6.71      3.74 o 
   3   9  10        3.12        5.07      1.78 o 
  -7   0  11        7.55        5.83      1.98 o 
  -6   0  11       11.30       13.09      2.86 o 
  -5   0  11       70.06       73.86      2.31 o 
  -4   0  11        5.01        2.20      2.31 o 
  -3   0  11       14.43       14.85      2.53 o 
  -2   0  11       16.92       17.49      1.43 o 
  -1   0  11      124.36      133.43      1.54 o 
   1   0  11        3.49        3.30      1.43 o 
   2   0  11       22.17       24.75      2.64 o 
   3   0  11      112.88      120.71      2.86 o 
   4   0  11       24.94       23.43      1.65 o 
   5   0  11        0.43        2.97      2.97 o 
   6   0  11      182.07      175.41      7.05 o 
   7   0  11       65.93       65.48      2.64 o 
   8   0  11        6.44        7.59      3.63 o 
  -8   1  11       10.09        6.82      1.21 o 
  -7   1  11       19.70       19.41      2.03 o 
  -6   1  11       45.11       46.80      1.08 o 
  -5   1  11       88.73       87.74      2.53 o 
  -4   1  11      290.58      289.99      7.34 o 
  -3   1  11      113.13      114.76      2.36 o 
  -2   1  11       50.99       48.22      1.77 o 
  -1   1  11       46.68       48.19      1.45 o 
   0   1  11      160.02      146.40      2.17 o 
   1   1  11      181.87      155.41      4.33 o 
   2   1  11      121.44      120.32      9.86 o 
   3   1  11       49.26       49.97      2.56 o 
   4   1  11       35.16       35.15      2.35 o 
   5   1  11       21.17       21.27      2.35 o 
   6   1  11       21.58       21.74      2.80 o 
   7   1  11       14.03       12.85      2.58 o 
  -8   2  11        7.11       11.00      3.08 o 
  -7   2  11        0.62        2.09      0.99 o 
  -6   2  11       20.97       21.19      2.48 o 
  -5   2  11        1.67        0.99      0.97 o 
  -4   2  11       94.19       93.73      1.98 o 
  -3   2  11        3.48        4.89      1.21 o 
  -2   2  11      100.60      104.61      1.86 o 
  -1   2  11      106.09      102.55      2.91 o 
   0   2  11      258.68      243.42      4.64 o 
   1   2  11      465.00      485.63      9.52 o 
   2   2  11       21.52       20.31      1.43 o 
   3   2  11       82.26       79.19      2.80 o 
   4   2  11       33.15       30.88      1.97 o 
   5   2  11       49.93       49.32      3.17 o 
   6   2  11       31.53       29.13      2.41 o 
   7   2  11       39.81       35.68      5.23 o 
  -8   3  11        2.10        1.87      2.20 o 
  -7   3  11       47.48       43.57      5.28 o 
  -6   3  11        1.61        1.76      0.88 o 
  -5   3  11        1.65        2.41      0.64 o 
  -4   3  11       75.89       72.31      2.81 o 
  -3   3  11       50.77       57.73      1.87 o 
  -2   3  11        9.59        9.46      1.48 o 
  -1   3  11        5.48        7.33      1.71 o 
   0   3  11       95.52       95.80      3.19 o 
   1   3  11      369.33      367.15      6.41 o 
   2   3  11      126.46      119.25      3.58 o 
   3   3  11      129.45      123.46      6.39 o 
   4   3  11       74.66       77.13      2.18 o 
   5   3  11       17.47       21.56      3.52 o 
   6   3  11       48.25       49.06      2.88 o 
   7   3  11       12.32       11.96      3.08 o 
  -8   4  11        1.81        4.40      1.65 o 
  -7   4  11        2.21        3.41      2.42 o 
  -6   4  11        1.40        0.66      0.55 o 
  -5   4  11        1.46        3.10      1.11 o 
  -4   4  11      237.47      249.24      4.14 o 
  -3   4  11       88.96       92.64      2.93 o 
  -2   4  11       27.84       29.36      2.38 o 
  -1   4  11        5.25        3.25      1.42 o 
   0   4  11       63.95       54.52      1.23 o 
   1   4  11       91.71       88.58      2.48 o 
   2   4  11      153.96      156.27      5.19 o 
   3   4  11       30.01       31.81      2.25 o 
   4   4  11       73.75       69.63      2.54 o 
   5   4  11        0.52        5.09      2.21 o 
   6   4  11        0.21        4.70      1.75 o 
   7   4  11        1.15        3.76      2.79 o 
  -7   5  11       15.46       16.39      3.52 o 
  -6   5  11        4.05        8.14      2.64 o 
  -5   5  11       21.66       24.56      1.93 o 
  -4   5  11        5.61        6.37      1.32 o 
  -3   5  11       19.04       20.19      1.75 o 
  -2   5  11       83.59       80.61      1.70 o 
  -1   5  11       27.02       27.82      1.98 o 
   0   5  11      143.22      149.39      2.57 o 
   1   5  11       66.95       74.89      2.17 o 
   2   5  11      170.40      182.79      4.31 o 
   3   5  11       44.34       43.13      3.86 o 
   4   5  11       64.82       69.60      3.93 o 
   5   5  11        0.52        3.08      2.42 o 
   6   5  11        7.05        4.91      2.40 o 
  -6   6  11        3.17        8.69      3.08 o 
  -5   6  11       11.27       12.74      1.15 o 
  -4   6  11        0.54        2.79      1.14 o 
  -3   6  11       72.02       77.32      5.12 o 
  -2   6  11       38.03       38.65      1.43 o 
  -1   6  11       15.92       15.86      2.31 o 
   0   6  11       17.25       18.52      5.28 o 
   1   6  11       11.91       11.01      2.69 o 
   2   6  11       44.89       42.47      2.27 o 
   3   6  11       31.55       31.44      1.97 o 
   4   6  11        5.60        9.44      1.95 o 
   5   6  11        7.88        3.56      2.13 o 
   6   6  11        2.99        3.73      2.17 o 
  -6   7  11       11.02       11.88      3.85 o 
  -5   7  11        2.96        3.46      1.21 o 
  -4   7  11       43.53       41.57      2.26 o 
  -3   7  11       11.15        9.33      2.02 o 
  -2   7  11        7.02        7.35      3.96 o 
  -1   7  11       29.48       30.64      2.83 o 
   0   7  11        5.23        6.33      2.75 o 
   1   7  11       14.59       16.18      2.82 o 
   2   7  11       16.97       15.76      2.50 o 
   3   7  11        3.16        3.64      1.80 o 
   4   7  11       15.43       16.67      3.49 o 
   5   7  11        8.25        9.20      3.41 o 
  -4   8  11        2.94        4.65      2.48 o 
  -3   8  11        5.62        3.09      1.92 o 
  -2   8  11        0.80        6.82      2.42 o 
  -1   8  11        4.04        4.61      1.45 o 
   0   8  11       25.48       26.65      3.14 o 
   1   8  11        5.15        7.85      2.64 o 
   2   8  11        8.35        6.71      3.03 o 
   3   8  11       13.92       15.39      3.13 o 
   4   8  11        0.76        2.50      2.85 o 
  -2   9  11        1.45        2.45      2.04 o 
  -1   9  11        1.07        5.78      1.50 o 
   0   9  11        5.88        5.90      2.54 o 
   1   9  11        1.02        5.26      3.96 o 
   2   9  11       10.28       12.53      2.74 o 
  -8   0  12        8.63        5.83      1.98 o 
  -7   0  12       20.33       20.35      1.76 o 
  -6   0  12        4.87        6.82      2.09 o 
  -5   0  12       49.96       45.78      4.07 o 
  -4   0  12      110.03      106.49      2.75 o 
  -3   0  12       77.47       84.44      3.63 o 
  -2   0  12        0.02        2.42      2.20 o 
  -1   0  12       46.51       42.26      1.32 o 
   0   0  12       20.28       19.47      2.09 o 
   1   0  12       35.52       32.13      3.41 o 
   2   0  12      105.81      102.42      5.40 o 
   3   0  12        4.13        6.82      2.64 o 
   4   0  12        0.06        2.09      2.42 o 
   5   0  12       33.88       28.16      2.86 o 
   6   0  12       33.19       30.69      2.97 o 
   7   0  12       26.27       24.75      5.61 o 
  -8   1  12       12.36       13.39      1.83 o 
  -7   1  12        2.75        3.22      1.77 o 
  -6   1  12       30.19       34.43      1.13 o 
  -5   1  12       14.88       15.68      2.30 o 
  -4   1  12       51.83       58.47      2.04 o 
  -3   1  12       71.13       73.49      2.83 o 
  -2   1  12       16.16       17.09      1.70 o 
  -1   1  12       47.46       46.02      1.21 o 
   0   1  12       21.92       22.30      1.60 o 
   1   1  12       76.66       77.00      1.80 o 
   2   1  12       14.59       11.88      2.72 o 
   3   1  12      107.69      106.15      2.14 o 
   4   1  12       24.67       24.09      2.66 o 
   5   1  12       82.79       82.24      2.91 o 
   6   1  12       38.82       40.79      2.64 o 
   7   1  12       28.73       27.91      2.85 o 
  -8   2  12        0.01        0.33      2.53 o 
  -7   2  12        9.42       10.06      0.61 o 
  -6   2  12        2.13        4.59      0.89 o 
  -5   2  12       22.49       21.69      1.72 o 
  -4   2  12       28.50       26.07      1.82 o 
  -3   2  12       30.45       29.16      2.16 o 
  -2   2  12       25.45       28.84      1.71 o 
  -1   2  12        2.92        4.09      1.37 o 
   0   2  12       26.87       27.03      2.55 o 
   1   2  12       81.30       90.39      2.84 o 
   2   2  12      279.09      282.62      4.75 o 
   3   2  12       45.75       42.13      2.70 o 
   4   2  12        8.49        8.69      2.53 o 
   5   2  12        5.65        6.27      1.59 o 
   6   2  12        2.28        5.02      1.67 o 
   7   2  12       17.81       15.22      3.33 o 
  -8   3  12        2.77        2.75      1.32 o 
  -7   3  12        2.40        1.65      1.76 o 
  -6   3  12        2.68        1.81      1.15 o 
  -5   3  12        4.09        6.16      1.85 o 
  -4   3  12      129.12      135.24      3.80 o 
  -3   3  12      105.73      107.40      5.84 o 
  -2   3  12        0.31        1.65      1.76 o 
  -1   3  12       10.54       11.56      2.69 o 
   0   3  12       30.60       30.48      1.77 o 
   1   3  12      382.37      383.33      7.77 o 
   2   3  12      376.77      364.02      7.46 o 
   3   3  12       19.47       19.47      3.34 o 
   4   3  12       27.83       32.64      3.85 o 
   5   3  12       38.99       35.12      3.26 o 
   6   3  12        4.71        4.59      2.04 o 
   7   3  12        3.11        3.31      3.03 o 
  -7   4  12        4.31       11.22      2.20 o 
  -6   4  12       10.24        9.85      2.36 o 
  -5   4  12        4.82        5.41      1.65 o 
  -4   4  12       31.84       36.51      2.97 o 
  -3   4  12       40.39       37.95      2.25 o 
  -2   4  12      106.06      105.99      1.96 o 
  -1   4  12       18.51       18.76      2.40 o 
   0   4  12       42.30       44.89      3.07 o 
   1   4  12       80.24       70.78      3.58 o 
   2   4  12        7.17        3.57      2.05 o 
   3   4  12        0.54        2.87      2.29 o 
   4   4  12       21.08       25.51      3.14 o 
   5   4  12        7.33       10.30      2.83 o 
   6   4  12        2.57        0.88      1.76 o 
  -7   5  12        1.01        4.51      2.86 o 
  -6   5  12       10.60        6.76      2.64 o 
  -5   5  12        1.37        1.62      1.87 o 
  -4   5  12       41.72       38.68      2.14 o 
  -3   5  12       32.95       35.61      1.48 o 
  -2   5  12       39.84       39.44      2.79 o 
  -1   5  12        4.43        6.94      1.88 o 
   0   5  12       63.68       59.77      3.27 o 
   1   5  12       37.24       35.27      3.19 o 
   2   5  12       26.39       26.75      2.43 o 
   3   5  12        4.67        6.78      2.55 o 
   4   5  12       21.35       24.25      1.80 o 
   5   5  12       27.26       29.13      5.12 o 
  -6   6  12        0.81        7.26      4.07 o 
  -5   6  12       12.46       13.37      1.64 o 
  -4   6  12        9.36        9.18      1.93 o 
  -3   6  12       13.19       13.11      1.44 o 
  -2   6  12        0.82        4.30      1.69 o 
  -1   6  12       42.15       44.78      2.99 o 
   0   6  12       90.06       79.03      3.68 o 
   1   6  12        7.92        7.59      2.42 o 
   2   6  12       20.14       21.89      3.73 o 
   3   6  12       14.31       14.35      2.93 o 
   4   6  12        6.85        7.77      2.93 o 
   5   6  12       15.51       11.64      2.58 o 
  -5   7  12       24.16       20.65      2.92 o 
  -4   7  12       11.00        9.90      1.59 o 
  -3   7  12       19.89       19.73      1.37 o 
  -2   7  12       14.45       13.39      2.73 o 
  -1   7  12        1.84        4.44      1.85 o 
   0   7  12        3.95        5.69      1.53 o 
   1   7  12        7.83        7.86      1.98 o 
   2   7  12       19.22       15.32      4.50 o 
   3   7  12       12.73       12.72      2.90 o 
   4   7  12        5.46        8.90      2.54 o 
  -4   8  12        2.75        5.12      1.83 o 
  -3   8  12        3.61        5.74      2.09 o 
  -2   8  12        3.30        4.51      2.26 o 
  -1   8  12        1.50        7.26      3.19 o 
   0   8  12        1.11        6.92      2.68 o 
   1   8  12        0.65        4.17      2.99 o 
   2   8  12       12.41       10.14      2.80 o 
   3   8  12        0.17        1.65      4.18 o 
  -8   0  13       24.03       18.04      6.16 o 
  -7   0  13       13.24        9.68      2.86 o 
  -6   0  13        6.71        8.91      2.75 o 
  -5   0  13       44.19       46.21      3.19 o 
  -4   0  13       14.29       11.66      2.53 o 
  -3   0  13        5.99        4.40      2.64 o 
  -2   0  13        2.37        4.84      2.31 o 
  -1   0  13       73.29       74.96      2.86 o 
   0   0  13      128.24      124.37      2.20 o 
   1   0  13       58.32       56.68      2.97 o 
   2   0  13        6.64        6.49      3.08 o 
   3   0  13      178.01      162.55      3.42 o 
   5   0  13       18.84       15.62      3.63 o 
   6   0  13        2.05        8.14      3.08 o 
   7   0  13        5.81       11.00      4.62 o 
  -8   1  13       11.99        9.25      1.59 o 
  -7   1  13        5.82        5.77      1.48 o 
  -6   1  13       15.38       17.09      2.25 o 
  -5   1  13       14.61       13.62      1.65 o 
  -4   1  13       50.47       51.08      2.30 o 
  -3   1  13       43.99       40.31      2.33 o 
  -2   1  13       18.49       18.44      2.10 o 
  -1   1  13        3.53        2.96      1.74 o 
   0   1  13      139.68      149.41      3.12 o 
   1   1  13      237.22      234.51      5.35 o 
   2   1  13      432.63      421.30      3.92 o 
   3   1  13       11.21       14.67      2.06 o 
   4   1  13       50.38       50.54      2.48 o 
   5   1  13        5.12        4.57      1.83 o 
   6   1  13        1.89        3.47      2.35 o 
   7   1  13       27.30       21.79      3.52 o 
  -7   2  13        3.40        4.18      1.39 o 
  -5   2  13        8.44        9.06      1.76 o 
  -4   2  13       26.70       27.13      1.38 o 
  -3   2  13       28.54       31.22      1.73 o 
  -2   2  13       14.13       13.77      2.36 o 
  -1   2  13      111.90      111.35      1.67 o 
   0   2  13       18.53       17.68      1.98 o 
   1   2  13      173.45      168.08      6.08 o 
   2   2  13      163.56      168.10      3.06 o 
   3   2  13       31.38       35.22      2.70 o 
   4   2  13       55.98       56.01      3.19 o 
   5   2  13       11.73       12.98      2.31 o 
   6   2  13        0.83        3.08      2.20 o 
  -7   3  13       17.41       16.33      3.41 o 
  -6   3  13        3.87        3.14      1.22 o 
  -5   3  13        1.57        1.26      0.94 o 
  -4   3  13        1.24        4.88      1.67 o 
  -3   3  13      159.92      153.70      4.05 o 
  -2   3  13       17.62       16.02      2.69 o 
  -1   3  13       40.13       40.10      1.93 o 
   0   3  13       19.59       13.68      1.93 o 
   1   3  13       36.35       33.14      2.33 o 
   2   3  13       60.57       58.28      1.73 o 
   3   3  13       10.97       13.58      3.41 o 
   4   3  13       56.70       54.71      2.41 o 
   5   3  13        4.12        6.78      2.16 o 
   6   3  13        2.57        6.72      2.03 o 
  -7   4  13        0.90        5.83      2.09 o 
  -6   4  13       10.72       10.71      1.10 o 
  -5   4  13        3.45        4.30      1.35 o 
  -4   4  13       35.55       35.78      2.37 o 
  -3   4  13        8.06       12.32      2.38 o 
  -2   4  13       27.67       27.21      2.67 o 
  -1   4  13       28.89       28.50      2.19 o 
   0   4  13      103.78      107.72      5.26 o 
   1   4  13       89.73       97.80      4.87 o 
   2   4  13       59.25       55.76      3.56 o 
   3   4  13       21.57       20.76      2.70 o 
   4   4  13        0.78        4.62      3.85 o 
   5   4  13        9.74       12.10      3.18 o 
   6   4  13        1.36        6.05      3.96 o 
  -6   5  13        6.87        5.80      1.59 o 
  -5   5  13       10.31       13.07      1.34 o 
  -4   5  13       19.41       21.40      2.41 o 
  -3   5  13       33.95       36.87      3.08 o 
  -2   5  13       45.42       45.23      2.78 o 
  -1   5  13       26.72       26.56      3.00 o 
   0   5  13       29.03       31.11      3.08 o 
   1   5  13       62.09       60.56      3.44 o 
   2   5  13       17.93       20.43      1.68 o 
   3   5  13        3.68        4.08      2.28 o 
   4   5  13        5.16        8.47      4.40 o 
   5   5  13        3.27        7.39      6.43 o 
  -5   6  13        2.07        3.72      3.68 o 
  -4   6  13        9.49        8.81      2.46 o 
  -3   6  13        9.98        9.70      3.63 o 
  -2   6  13       18.37       18.43      2.31 o 
  -1   6  13        2.44        4.49      2.42 o 
   0   6  13       26.33       26.99      4.18 o 
   1   6  13        5.02        5.48      1.92 o 
   2   6  13       12.60       18.65      2.92 o 
   3   6  13        0.88        5.78      1.95 o 
   4   6  13       16.14       18.88      3.05 o 
  -4   7  13        3.83        3.63      1.48 o 
  -3   7  13        5.19        6.95      2.02 o 
  -2   7  13        1.96        4.62      4.18 o 
  -1   7  13        8.18        9.56      1.65 o 
   0   7  13        8.39        9.06      2.01 o 
   1   7  13        0.37        2.93      2.20 o 
   2   7  13        6.89       10.21      1.94 o 
   3   7  13       11.94       10.93      3.22 o 
  -3   8  13        1.90        6.59      1.98 o 
  -2   8  13        2.62        4.83      1.79 o 
  -1   8  13        2.79        5.83      2.74 o 
   0   8  13        1.80        6.96      2.26 o 
   2   8  13        4.76        6.24      2.60 o 
  -7   0  14        2.10        1.76      2.31 o 
  -6   0  14        0.27        1.54      1.87 o 
  -5   0  14       14.63       15.29      2.64 o 
  -4   0  14        4.74        4.84      2.75 o 
  -3   0  14       28.94       27.83      4.51 o 
  -2   0  14       26.47       25.08      2.64 o 
   0   0  14        6.78        6.38      2.53 o 
   2   0  14       65.36       61.30      3.63 o 
   3   0  14       37.66       38.51      5.39 o 
   5   0  14        0.74        6.16      5.28 o 
   6   0  14        7.90        6.05      4.73 o 
  -7   1  14        2.53        3.67      0.89 o 
  -6   1  14        2.49        3.30      1.43 o 
  -5   1  14       15.79       13.43      1.63 o 
  -4   1  14       11.90       13.08      2.76 o 
  -3   1  14       13.32       12.56      1.22 o 
  -2   1  14       43.54       39.28      3.38 o 
  -1   1  14       63.81       60.62      2.56 o 
   0   1  14      141.91      146.11      2.86 o 
   1   1  14        5.56        5.61      1.65 o 
   2   1  14       25.61       28.33      1.85 o 
   3   1  14       93.04       95.75      3.73 o 
   4   1  14        1.46        0.77      2.09 o 
   5   1  14       22.27       23.88      1.90 o 
   6   1  14        3.20        4.40      2.31 o 
  -7   2  14        0.39        3.06      1.13 o 
  -5   2  14        3.27        2.89      1.53 o 
  -4   2  14        2.16        2.64      1.98 o 
  -3   2  14       13.36       11.50      2.49 o 
  -2   2  14       14.37       15.70      1.68 o 
  -1   2  14       57.23       56.09      3.12 o 
   0   2  14        2.24        6.54      2.08 o 
   1   2  14       62.30       58.31      3.54 o 
   2   2  14       12.57       14.58      2.16 o 
   3   2  14        3.53        5.72      2.16 o 
   4   2  14        4.73        6.09      2.60 o 
   5   2  14        1.52        5.01      2.68 o 
   6   2  14       12.47       12.82      2.17 o 
  -7   3  14        5.92        5.18      1.87 o 
  -6   3  14       14.57       17.40      2.28 o 
  -5   3  14       13.84       15.12      1.90 o 
  -4   3  14       10.81       12.30      1.44 o 
  -3   3  14       53.43       58.00      7.98 o 
  -2   3  14       26.87       20.50      2.59 o 
  -1   3  14      110.88      110.67      5.67 o 
   0   3  14       27.49       26.83      3.20 o 
   1   3  14       22.75       24.76      2.10 o 
   2   3  14       12.47       11.70      2.32 o 
   3   3  14       32.30       34.28      3.14 o 
   4   3  14       34.48       32.77      2.83 o 
   5   3  14        7.42       10.24      3.17 o 
   6   3  14        2.10        7.79      2.90 o 
  -6   4  14        2.01        3.29      1.42 o 
  -5   4  14        1.02        2.75      2.42 o 
  -4   4  14        3.78        2.96      1.95 o 
  -3   4  14       72.78       70.08      4.10 o 
  -2   4  14       36.24       39.88      2.86 o 
  -1   4  14        3.51        7.33      2.80 o 
   0   4  14        7.55        5.36      1.90 o 
   1   4  14       10.51       12.02      3.57 o 
   2   4  14       58.99       53.09      3.75 o 
   3   4  14       10.34       13.76      2.32 o 
   4   4  14        0.39        7.01      2.69 o 
   5   4  14        3.92        5.30      2.15 o 
  -6   5  14        6.94        4.76      2.25 o 
  -5   5  14        6.38        4.94      1.13 o 
  -4   5  14       17.75       22.17      3.38 o 
  -3   5  14        7.42        7.04      1.53 o 
  -2   5  14       31.49       32.16      2.08 o 
  -1   5  14        0.07        0.00      2.75 o 
   0   5  14        0.75        6.82      2.75 o 
   1   5  14        2.36        4.90      1.80 o 
   2   5  14       67.08       77.04      3.95 o 
   3   5  14        6.28        4.49      3.05 o 
   4   5  14       26.27       26.07      2.67 o 
  -5   6  14        0.81        1.02      0.92 o 
  -4   6  14        6.25        6.79      1.56 o 
  -3   6  14        0.58        2.72      2.03 o 
  -2   6  14        5.48        7.81      2.01 o 
  -1   6  14        7.24        9.30      2.68 o 
   0   6  14        6.25       14.65      6.98 o 
   1   6  14        1.27        7.46      3.03 o 
   2   6  14        0.07        1.98      2.20 o 
   3   6  14        1.64        3.02      2.14 o 
   4   6  14       17.62       18.41      3.77 o 
  -3   7  14        2.27        0.88      4.51 o 
  -2   7  14        6.60        7.76      2.59 o 
  -1   7  14        7.73        7.25      1.92 o 
   0   7  14        3.59        6.15      2.10 o 
   1   7  14        0.49        2.05      2.92 o 
   2   7  14        6.59        7.28      3.23 o 
  -6   0  15        1.19        1.87      1.65 o 
  -5   0  15        3.50        4.18      2.64 o 
  -4   0  15        8.55        6.49      3.52 o 
  -3   0  15       16.20       16.39      3.19 o 
  -2   0  15        3.42        1.54      2.97 o 
  -1   0  15        4.41        9.13      3.41 o 
   0   0  15       18.69       18.92      4.95 o 
   1   0  15       18.38       15.84      3.41 o 
   2   0  15       25.09       24.42      2.97 o 
   3   0  15      197.50      185.25      4.52 o 
   4   0  15        9.83       11.22      3.74 o 
  -7   1  15        6.53        4.59      1.32 o 
  -6   1  15        5.22        5.41      1.79 o 
  -5   1  15        5.28        6.99      1.65 o 
  -4   1  15        4.08        5.25      1.47 o 
  -3   1  15       10.12        9.04      2.56 o 
  -2   1  15        6.63        8.01      1.58 o 
  -1   1  15       45.87       39.63      2.30 o 
   0   1  15       11.41       12.25      2.31 o 
   1   1  15       20.18       18.84      2.36 o 
   2   1  15        7.49       12.38      1.97 o 
   3   1  15       16.85       17.06      2.90 o 
   4   1  15       10.78       11.92      2.36 o 
   5   1  15        1.83        6.49      3.41 o 
  -6   2  15        3.79        4.09      0.99 o 
  -5   2  15       10.00       12.10      2.06 o 
  -4   2  15       37.17       37.83      2.01 o 
  -3   2  15       30.92       28.93      1.57 o 
  -2   2  15       82.13       82.87      2.53 o 
  -1   2  15       10.09       11.48      1.50 o 
   0   2  15        2.58        6.28      1.78 o 
   1   2  15       10.85       11.30      2.66 o 
   2   2  15        5.42        9.22      4.01 o 
   3   2  15       22.64       20.31      2.25 o 
   4   2  15       19.05       18.28      2.68 o 
   5   2  15        2.57       10.44      3.41 o 
  -6   3  15        1.37        2.75      1.17 o 
  -5   3  15        1.51        3.22      1.92 o 
  -4   3  15       12.96       13.74      1.42 o 
  -3   3  15       10.08       11.88      2.58 o 
  -2   3  15        9.09       13.38      2.01 o 
  -1   3  15       38.08       40.60      2.69 o 
   0   3  15       31.46       35.26      2.17 o 
   1   3  15       55.78       48.30      4.70 o 
   2   3  15        1.59        4.19      2.53 o 
   3   3  15       25.78       24.02      2.32 o 
   4   3  15        3.50        7.44      2.76 o 
   5   3  15        7.13       12.09      2.50 o 
  -6   4  15        4.20        4.76      3.85 o 
  -5   4  15        1.20        2.37      1.90 o 
  -4   4  15       34.77       32.85      2.74 o 
  -3   4  15       16.98       17.62      1.87 o 
  -2   4  15       14.98       12.45      1.91 o 
  -1   4  15        5.17        3.61      2.06 o 
   0   4  15        0.63        4.47      1.75 o 
   1   4  15        4.91        6.37      1.85 o 
   2   4  15       26.64       24.85      3.37 o 
   3   4  15        9.34        7.63      3.41 o 
   4   4  15        2.26        5.00      1.94 o 
  -5   5  15       10.16        9.40      2.26 o 
  -4   5  15        4.94        5.48      1.85 o 
  -3   5  15        0.03        3.79      3.20 o 
  -2   5  15       15.89       16.94      2.21 o 
  -1   5  15        4.28        9.54      1.87 o 
   0   5  15        3.25        1.98      3.19 o 
   1   5  15       21.62       21.27      3.03 o 
   2   5  15        5.81        4.72      2.60 o 
   3   5  15       54.03       59.37      5.45 o 
   4   5  15        9.36       11.61      3.78 o 
  -4   6  15        2.72        4.23      2.38 o 
  -3   6  15        0.49        3.22      1.36 o 
  -2   6  15        4.66        5.93      2.14 o 
  -1   6  15        5.55        8.67      2.41 o 
   0   6  15       13.69       13.67      3.11 o 
   1   6  15        1.88        5.76      3.26 o 
   2   6  15       11.24       11.66      1.64 o 
   3   6  15        0.44       12.54      4.51 o 
  -2   7  15        0.33        3.38      2.60 o 
  -1   7  15        5.84        7.14      2.83 o 
   0   7  15        4.44        5.78      2.43 o 
   1   7  15        1.78        5.94      2.48 o 
  -6   0  16        0.33        3.96      2.75 o 
  -5   0  16        3.56        7.59      2.75 o 
  -4   0  16        3.25        5.39      2.75 o 
  -3   0  16        0.04        0.77      2.97 o 
  -2   0  16       18.03       13.75      3.19 o 
  -1   0  16       24.20       22.22      2.20 o 
   0   0  16       10.17       13.53      3.96 o 
   1   0  16       58.48       48.09      2.75 o 
   3   0  16        3.05        1.54      2.53 o 
   4   0  16       20.44       21.56      4.29 o 
   5   0  16        1.10        0.22      4.84 o 
  -6   1  16        3.39        5.80      2.55 o 
  -5   1  16        9.20       11.18      1.48 o 
  -4   1  16       20.63       20.10      1.78 o 
  -3   1  16        0.87        8.60      2.63 o 
  -2   1  16        9.37        8.16      2.33 o 
  -1   1  16       12.66       14.01      2.16 o 
   0   1  16       12.74       16.34      3.88 o 
   1   1  16       21.46       22.85      3.47 o 
   2   1  16       38.08       35.18      3.14 o 
   3   1  16        5.34        9.56      2.08 o 
   4   1  16        8.54       11.14      5.17 o 
   5   1  16        4.24        3.44      3.06 o 
  -6   2  16        8.78       10.78      1.28 o 
  -5   2  16        2.16        2.64      2.64 o 
  -4   2  16        4.74        7.02      1.59 o 
  -3   2  16        5.90        5.83      2.42 o 
  -2   2  16        0.22        4.95      3.41 o 
  -1   2  16        7.20        8.71      2.11 o 
   0   2  16        2.55        4.19      1.93 o 
   1   2  16       36.91       37.64      3.81 o 
   2   2  16        3.16        0.77      2.09 o 
   3   2  16       33.18       33.32      2.83 o 
   4   2  16        7.52       11.76      3.15 o 
  -5   3  16        0.28        1.10      3.63 o 
  -4   3  16        6.97        7.63      2.25 o 
  -3   3  16        1.23        3.14      2.69 o 
  -2   3  16        5.97        8.90      2.53 o 
  -1   3  16        2.60        4.65      2.30 o 
   0   3  16       32.11       29.49      2.68 o 
   1   3  16        0.48        0.33      3.74 o 
   2   3  16       19.58       22.09      3.48 o 
   3   3  16       13.17       14.32      2.08 o 
   4   3  16        1.44        3.06      2.92 o 
  -5   4  16        8.71        4.75      3.74 o 
  -4   4  16        9.20        8.73      2.91 o 
  -3   4  16        7.48        7.15      2.80 o 
  -2   4  16       24.16       22.66      2.34 o 
  -1   4  16        9.98       10.86      3.15 o 
   0   4  16       17.90       17.56      2.76 o 
   1   4  16        1.62        4.95      2.80 o 
   2   4  16        9.65       11.02      2.85 o 
   3   4  16       11.65        9.92      3.02 o 
   4   4  16       12.47       14.11      2.43 o 
  -4   5  16        2.66        3.28      1.46 o 
  -3   5  16        9.56        9.46      1.90 o 
  -2   5  16        5.99        4.98      2.85 o 
  -1   5  16        0.12        3.34      1.99 o 
   0   5  16       10.04       10.34      2.30 o 
   1   5  16        7.59        8.15      2.86 o 
   2   5  16        9.06        8.55      3.36 o 
   3   5  16        0.88        2.66      3.22 o 
  -3   6  16        3.78        3.92      2.25 o 
  -2   6  16        1.11        4.28      2.23 o 
  -1   6  16       15.21       11.07      3.26 o 
   0   6  16        2.21        4.72      2.41 o 
   1   6  16        3.65        3.54      2.40 o 
  -5   0  17        4.13        7.37      4.73 o 
  -4   0  17        1.22        2.86      2.42 o 
  -3   0  17        1.01        3.30      2.09 o 
  -2   0  17        0.10        2.97      2.53 o 
   0   0  17        0.44        3.19      3.52 o 
   1   0  17        8.01        7.81      2.64 o 
   2   0  17       54.47       48.53      3.74 o 
   3   0  17        6.70       12.10      3.41 o 
   4   0  17        3.48        1.98      4.73 o 
  -5   1  17        6.29        5.56      2.08 o 
  -4   1  17        1.50        3.67      1.56 o 
  -3   1  17        0.79        2.92      2.22 o 
  -2   1  17       22.30       24.26      2.99 o 
  -1   1  17       28.68       27.95      4.35 o 
   0   1  17        4.82        7.13      2.20 o 
   1   1  17       17.05       16.03      2.76 o 
   2   1  17        9.33        7.28      2.51 o 
   3   1  17        1.53        5.33      3.15 o 
   4   1  17       19.75       17.54      3.46 o 
  -5   2  17       11.20        9.42      2.36 o 
  -4   2  17       12.76       16.73      1.95 o 
  -3   2  17        1.44        3.67      2.30 o 
  -2   2  17        6.05        7.40      2.80 o 
  -1   2  17        3.52        3.26      2.47 o 
   0   2  17        4.31        3.60      1.97 o 
   1   2  17        6.20        6.03      2.82 o 
   2   2  17        3.88        8.59      3.28 o 
   3   2  17       17.11       18.96      4.35 o 
   4   2  17        2.52        2.70      2.83 o 
  -5   3  17        9.12        9.68      2.52 o 
  -4   3  17       11.53        7.60      3.30 o 
  -3   3  17       27.35       21.70      3.65 o 
  -2   3  17        3.99        2.35      1.51 o 
  -1   3  17       18.82       23.22      2.53 o 
   0   3  17       74.31       64.84      3.48 o 
   1   3  17        8.57        7.48      2.83 o 
   2   3  17        5.47        6.18      5.33 o 
   3   3  17       11.35       13.60      3.41 o 
  -4   4  17        1.95        5.26      1.50 o 
  -3   4  17        4.82        6.79      2.91 o 
  -2   4  17        4.19        6.32      2.87 o 
  -1   4  17        1.30        1.45      1.38 o 
   0   4  17       15.21       15.76      3.43 o 
   1   4  17        6.62        9.01      2.99 o 
   2   4  17        0.18        0.11      4.51 o 
  -3   5  17        1.25        5.21      1.79 o 
  -2   5  17       18.51       21.88      2.42 o 
  -1   5  17        1.43        5.39      2.97 o 
   0   5  17        2.95        7.04      4.95 o 
   1   5  17        4.51        7.89      2.73 o 
  -4   0  18        0.23        2.20      1.87 o 
  -3   0  18        6.18       14.08      2.53 o 
  -2   0  18       12.46       10.34      2.53 o 
  -1   0  18        0.07        5.72      3.63 o 
   1   0  18        0.56       10.34      4.07 o 
   2   0  18        2.77        2.53      2.53 o 
   3   0  18       19.87       14.30      3.30 o 
  -3   1  18        1.80        2.20      3.74 o 
  -2   1  18        7.25       10.40      1.81 o 
  -1   1  18        0.98        4.10      2.33 o 
   0   1  18        5.17        8.10      2.13 o 
   1   1  18        7.97       11.69      3.74 o 
   2   1  18        0.24        7.02      3.64 o 
   3   1  18        2.84        3.54      2.95 o 
  -4   2  18        5.40        3.76      2.29 o 
  -3   2  18        9.60        8.97      3.41 o 
  -2   2  18        8.06        8.45      1.95 o 
  -1   2  18        8.06        7.59      2.97 o 
   0   2  18       21.47       21.64      3.97 o 
   1   2  18        7.28        8.12      2.69 o 
   2   2  18       17.81       14.17      3.53 o 
  -3   3  18        3.82        5.72      4.29 o 
  -2   3  18        1.01        4.22      1.90 o 
  -1   3  18        1.18        5.76      2.69 o 
   0   3  18        8.20        8.66      2.85 o 
   1   3  18       29.11       27.79      3.46 o 
   2   3  18        0.47        2.62      3.42 o 
  -2   4  18       11.33       12.90      2.19 o 
  -1   4  18        4.07        6.29      3.18 o 
   0   4  18       13.20       11.02      2.86 o 
   1   4  18        0.70        6.32      2.57 o 
  -2   0  19        2.99        2.42      2.09 o 
  -1   0  19       17.13       10.12      3.96 o 
   0   0  19       12.48        8.69      3.08 o 
   1   0  19       11.12       11.00      4.18 o 
  -3   1  19        1.91        4.73      1.90 o 
  -2   1  19       12.60       15.57      3.57 o 
  -1   1  19        5.14        8.53      2.40 o 
   0   1  19        1.87       10.12      4.18 o 
   1   1  19        1.30        3.98      3.23 o 
  -2   2  19        3.79        6.13      2.54 o 
  -1   2  19        0.17        3.35      2.85 o 
   0   2  19        2.62        5.44      2.54 o 
                                                 
